# Supplementary material for: Reference values for T, B and NK human lymphocyte subpopulations in adults
Source: Data Brief. 2017 Apr 21;12:400–4. doi: 10.1016/j.dib.2017.04.019 (PMC5415546; doi:10.1016/j.dib.2017.04.019)
Supplement: Supplementary file 2 — Supplementary material: This table presents individual cytometric data of lymphocyte subpopulations (relative percentages or absolute counts) acquired from 283 healthy blood donors from the Southwest of France. Age, sex and CMV serostatus are indicated. Detailed information about antibody panels and gating strategies can be found in Ref. [1]. [file mmc2.xlsx]

## Sheet: Feuil1
N° BD	Panel	âge	Sexe	CMV	CD45+ Abs Cnt	CD3+ Abs Cnt	CD16+CD56+ Abs Cnt	CD19+ Abs Cnt	4/8 ratio	CD3+/CD4+	T4 CM CD62L+ CD45RA-	T4 CD62L+ CD45RA-/Q1: CD28- , CD27+	T4 CD62L+ CD45RA-/Q2: CD28+ , CD27+	T4 CD62L+ CD45RA-/Q3: CD28+ , CD27-	T4 CD62L+ CD45RA-/Q4: CD28- , CD27-	T4 Naive CD62L+CD45RA+	T4 CD62L+CD45RA+/Q1: CD28- , CD27+	T4 CD62L+CD45RA+/Q2: CD28+ , CD27+	T4 CD62L+CD45RA+/Q3: CD28+ , CD27-	T4 CD62L+CD45RA+/Q4: CD28- , CD27-	T4 EMRA CD62L-CD45RA+	T4 CD62L-CD45RA+/Q1: CD28- , CD27+	T4 CD62L-CD45RA+/Q2: CD28+ , CD27+	T4 CD62L-CD45RA+/Q3: CD28+ , CD27-	T4 CD62L-CD45RA+/Q4: CD28- , CD27-	T4 EM CD62L-CD45RA-	T4 CD62L-CD45RA-/Q1: CD28- , CD27+	T4 CD62L-CD45RA-/Q2: CD28+ , CD27+	T4 CD62L-CD45RA-/Q3: CD28+ , CD27-	T4 CD62L-CD45RA-/Q4: CD28- , CD27-	CD3+/CD8+	T8 Naive CD62+CD45RA+	T8 CD62+CD45RA+/Q1: CD28- , CD27+	T8 CD62+CD45RA+/Q2: CD28+ , CD27+	T8 CD62+CD45RA+/Q3: CD28+ , CD27-	T8 CD62+CD45RA+/Q4: CD28- , CD27-	T8 CM CD62L+CD45RA-	T8 CD62L+CD45RA-/Q1: CD28- , CD27+	T8 CD62L+CD45RA-/Q2: CD28+ , CD27+	T8 CD62L+CD45RA-/Q3: CD28+ , CD27-	T8 CD62L+CD45RA-/Q4: CD28- , CD27-	T8 EMRA CD62L-CD45RA+	T8 CD62L-CD45RA+/Q1: CD28- , CD27+	T8 CD62L-CD45RA+/Q2: CD28+ , CD27+	T8 CD62L-CD45RA+/Q3: CD28+ , CD27-	T8 CD62L-CD45RA+/Q4: CD28- , CD27-	T8 EM CD62L-CD45RA-	T8 CD62L-CD45RA-/Q1: CD28- , CD27+	T8 CD62L-CD45RA-/Q2: CD28+ , CD27+
001	T memory	46.8611	M	P	1596.48	1213.16	226.685	134.416	2.12324	60.3	35.1	0.016	85.5	14.2	0.33	26.6	0	100	0.021	0	0.29	0	50	48.1	1.85	34.5	0.047	48.8	44.7	6.52	28.4	20.9	3.32	95.8	0.44	0.44	8.85	1.31	86.9	11.1	0.65	30	11.7	26.1	17.6	44.6	30.9	4.31	64.3
002	T memory	41.6427	M	N	1683.65	1347.46	132.437	194.241	1.43005	55.2	52.3	0	91	8.94	0.023	19.5	0	99.9	0.031	0.031	0.13	9.09	54.5	36.4	0	23.4	0.18	74.7	24.9	0.15	38.6	43	0.8	99.2	0	0.04	13.8	1.18	91.9	6.7	0.19	9.21	23.8	40.2	3.35	32.7	25.8	5	79.4
003	T memory	23.1841	F	N	2432.61	2073.92	100.159	236.626	2.34909	64.6	33.6	0.015	95.4	4.6	0.015	46	0.011	100	0.011	0	0.19	5.41	81.1	10.8	2.7	16.7	0	77.6	22.4	0	27.5	46.9	1.51	98.4	0.051	0	20.3	1.07	93.4	5.51	0	6.95	31.7	64.4	1.73	2.25	13.9	10.7	82.2
004	T memory	58.3381	F	P	2673.85	1998.49	416.629	247.314	2.50391	64.1	50	0.072	84.8	11.2	3.91	17.7	0.17	88.3	1.94	9.6	4.9	0.94	3.36	1.89	93.8	20.9	0.44	56.1	22.9	20.6	25.6	19.1	1.75	95.7	0.13	2.43	14.9	3.01	91.1	3.18	2.67	34.5	7.61	7.35	1.42	83.6	22.1	4.88	51.9
005	T memory	39.1458	F	P	1713.9	1241.19	203.871	254.32	1.77151	59.7	55.2	0.09	93.3	6.52	0.11	15.9	0.17	99.5	0.14	0.14	0.28	3.92	74.5	7.84	13.7	25.8	0.69	77.8	18.3	3.26	33.7	16.8	8.65	89.6	0	1.7	19.1	3.89	91.1	3.48	1.54	25.2	29.9	12.7	1.13	56.4	31.1	9.16	58.7
006	T memory	47.7399	M	P	2456.58	1891.23	273.972	287.716	2.57034	67.6	40	0.048	91.2	7.68	1.05	30.3	0.016	99.6	0.13	0.29	0.71	2.05	20.5	55.5	21.9	24.1	0.12	57.7	38.8	3.39	26.3	30.5	1.27	97.5	0.041	1.23	20.8	1.8	87.6	9.46	1.14	13	20.3	16	2.02	61.3	20	6.03	66.4
007	T memory	61.3333	M	P	2725.28	2085.73	190.316	434.849	1.3284	53.8	47.1	0.1	85.1	5.91	8.93	14.1	0	99.1	0.43	0.43	1.9	0	9.68	61.3	29	31.8	0.15	56.4	35.1	8.41	40.5	3.68	6.64	84.1	0.88	8.41	8.95	2.55	89.3	5.1	3.1	41.1	4.32	15.9	2.54	77.2	37.8	3.67	58.4
008	T memory	52.334	F	P	2882.87	2218.68	143.534	499.085	2.38462	65.1	51.2	0	94.8	5.23	0	31.7	0	100	0	0	0.092	0	100	0	0	12.7	0	78.6	20.5	0.96	27.3	37.1	1.18	90.8	0	7.97	14.9	2.76	87.5	5.53	4.23	18.1	15.4	16.3	2.01	66.3	16.1	4.52	77.5
009	T memory	32.3888	F	N	1882.96	1572.6	85.4842	222.567	1.86713	53.4	43.3	0	93.7	6.31	0	38.2	0	100	0	0	0.14	0	45.5	45.5	9.09	16.2	0	71.5	28.4	0.077	28.6	27.6	5.56	93.9	0	0.59	11.4	4.47	90.4	4.67	0.41	16	29.9	38.5	3.78	27.8	33.6	6.15	84.9
010	T memory	51.7591	M	N	1943.83	1315.24	392.865	227.52	3.32843	67.9	51.4	0	94.7	5.27	0	28	0	100	0	0	0.19	5	75	20	0	17.4	0.33	79.4	20.1	0.17	20.4	24.1	8.41	90.9	0	0.67	12.3	9.69	86.9	2.09	1.31	23.5	60.5	9.03	0.41	30.1	32	21.2	66.6
011	T memory	64.3997	M	N	2026.51	1340.63	431.853	238.462	4.07558	70.1	63.5	0.015	93.2	6.63	0.15	14.1	0.13	97.2	1.13	1.53	0.79	1.19	45.2	27.4	26.2	16.5	0.29	64.4	34.9	0.46	17.2	12.7	13.3	80.4	0	6.34	16.6	2.3	91.7	5.3	0.69	34.6	26.4	39.1	2.11	32.4	16.4	7.96	80.1
012	T memory	24.4545	M	N	1532.03	1035.41	306.603	174.139	2.91441	64.7	33.4	0.061	95.2	4.73	0.031	50	0.041	99.9	0.081	0	0.19	21.1	63.2	15.8	0	14.3	0.071	78.1	21.7	0.071	22.2	58.2	1.58	98.3	0	0.15	8.83	7.74	87.2	3.7	1.35	4.94	39.8	38.6	6.02	15.7	20.8	12.3	75.1
016	T memory	44.4983	M	N	1372.6	885.742	95.7111	371.226	2.34066	63.9	50.6	0.16	91.9	7.97	0	23.1	0	99.9	0.09	0	0.22	0	61.9	38.1	0	21.6	0.43	76.5	22.9	0.19	27.3	35.2	1.58	98.1	0	0.34	19.9	5.59	90.3	3.65	0.49	7.96	41.3	37.4	0.91	20.4	29.1	9.48	81.6
017	T memory	48.9418	M	P	1579.37	1150.18	184.028	238.228	2.56929	68.6	23.7	0.023	94.8	5.1	0.047	56.2	0	99.9	0.039	0.098	0.84	5.26	25.7	25	44.1	13.6	0.041	69.8	28.2	1.87	26.7	50.7	2.54	93.8	0.028	3.63	9.55	2.52	86.1	11.4	0	18.2	26.5	20.9	5.66	47.1	12.8	8.38	77.4
018	T memory	48.1396	F	P	2036.31	1382.75	469.412	166.884	1.8503	61.8	25.9	0.041	93.1	5.47	1.37	44.7	0	98.9	0.048	1.01	1.04	1.03	21.6	8.25	69.1	22.5	0.048	52.8	27.5	19.6	33.4	25.7	1.24	98.5	0	0.31	7.36	4.31	84.4	1.08	10.2	28.7	7.33	13.1	8.5	71.1	28.9	3.5	79.4
019	T memory	48.2355	M	N	1652.38	1125.78	250.761	246.801	2.94444	68.9	46.3	0	92.1	7.86	0	22.9	0	100	0	0	0.16	0	82.4	11.8	5.88	25.7	0.52	75.5	20.8	3.15	23.4	16.8	1.83	97.5	0	0.66	15.7	9.96	76.9	4.98	8.19	13.5	20.8	51.6	3.12	24.5	47	7.68	80.8
020	T memory	32.011	F	N	845.927	660.912	95.3824	79.4853	3.68205	71.8	29.9	0.031	95	4.98	0	55.1	0	100	0	0	0.073	25	62.5	12.5	0	13	0.28	87	12.5	0.14	19.5	29.3	1.38	98	0	0.58	9.66	4.55	93.4	1.4	0.7	17.5	21.5	22.1	1.74	54.7	36.5	4.16	78.5
021	T memory	49.6482	M	P	3665	2981.22	218.855	437.71	1.83587	60.4	37.6	0	96.1	3.67	0.2	43.3	0	99.9	0.025	0.025	0.24	0	72.7	22.7	4.55	15.1	0.072	69	18.9	12.1	32.9	49.8	1.37	98.4	0.04	0.24	13	3.52	93.3	2.76	0.46	13.4	41.5	44.9	2.08	11.6	15.8	7.71	88.1
022	T memory	45.3498	M	P	2335.17	1678.57	230.077	398.24	3.85405	71.3	22.4	0	80.8	9.05	10.1	47.3	0.019	99.9	0.077	0.058	1.74	0	8.38	30.9	60.7	22	0.083	38.3	38.7	22.9	18.5	16.3	1.29	87.1	0	11.6	9.46	2.96	67.4	3.33	26.3	30.6	3.32	5.49	2.17	89	33.4	2.84	42.8
023	T memory	54.4586	F	N	1739.95	1231	219.422	263.586	3.02941	72.1	53.5	0.034	97.8	2.18	0	25.5	0	100	0.036	0	0.091	0	90	0	10	16.4	0.44	70.6	16.8	12.2	23.8	26.9	1.03	98.5	0	0.51	11	4.77	89.9	1.51	3.77	16.1	26.5	9.11	1.03	63.4	40.1	10.5	30
024	T memory	46.36	F	P	1196.22	902.977	175.091	102.967	2.34657	65	35.2	0.029	82.9	15.8	1.32	17.8	0.17	97.5	0.73	1.64	2.78	2.54	9.78	19.6	68.1	35.8	0.14	59.3	37.9	2.67	27.7	17.9	2.11	97.8	0	0.13	12.9	9.89	86.1	3.66	0.37	24.1	9.23	19	3.63	68.2	37.5	10.3	73
025	T memory	61.5989	M	P	1350.06	702.423	444.905	194.509	1.5843	54.5	39.6	0	90.9	9.12	0.03	19.2	0	99.9	0.062	0	0.26	0	45.5	54.5	0	35.4	0.034	57.8	42	0.17	34.4	3.08	8.59	90.8	0	0.61	4.24	1.34	90.6	7.59	0.45	16	29	43.9	6.26	20.8	73.6	3.29	82
026	T memory	61.64	F	N	2704.81	1943.13	513.914	223.958	1.86	55.8	29.8	0	95	4.97	0	43.8	0	99.9	0.079	0	0.64	3.64	78.2	18.2	0	22.3	0.052	77.4	22.4	0.16	30	35.3	1.03	98.7	0	0.3	4.27	0.5	95	4.52	0	24.6	20.2	47.7	3.32	28.8	31.4	3.35	84.2
027	T memory	46.3984	M	P	2369.92	1841.75	275.488	221.667	1.94025	61.7	26.4	0	95.2	4.72	0.08	53.8	0	99.9	0.02	0.059	0.46	0	40.9	22.7	36.4	15.4	0.068	74.4	18.4	7.12	31.8	22.4	1.19	98.2	0.091	0.55	8.06	0.51	94.7	4.57	0.25	37.8	7.68	12.9	3.62	75.8	24.9	2.55	70.2
028	T memory	53.4867	M	N	1070.04	698.566	184.014	172.81	4.44	77.7	41.7	0.02	95.6	4.37	0.04	44	0.24	99.7	0.075	0.019	0.35	4.76	33.3	57.1	4.76	11.6	0	67.8	32.2	0	17.5	25.8	1.86	97.4	0	0.71	24.7	3.58	91.2	4.77	0.45	9.91	27.1	42.8	2.23	27.9	26.9	3.98	92.7
029	T memory	64.8131	M	P	1454.75	1112.42	148.788	174.942	2.2226	64.9	28.4	0.071	96.7	3.13	0.071	43	0.16	99.6	0.047	0.14	1.59	5.1	8.28	12.1	74.5	21.4	0.43	70.5	17.5	11.6	29.2	17.7	1.27	98.6	0	0.13	3.65	0	96.9	3.09	0	55	3.2	6.48	1.52	88.8	20.6	4.05	63.6
030	T memory	56.7173	M	N	2069.23	1372.33	444.667	239.967	3.76923	73.5	25.9	0.1	93.9	5.99	0	56.4	0	100	0	0	0.089	0	90	10	0	13.4	0.13	82.2	17.6	0.067	19.5	34.9	1.25	98.5	0.096	0.19	13	5.91	90.7	2.57	0.77	14.1	46	26.3	0.95	26.8	32.1	8.13	79.6
031	T memory	64.1396	M	P	1240.12	916.678	185.323	122.224	5.55944	79.5	27.3	0.03	95.2	4.7	0.03	55	0	100	0	0	0.35	0	69.8	30.2	0	12.6	0	74.3	25.5	0.2	14.3	16.1	3.12	96.9	0	0	13.3	2.75	92.4	4.81	0	31.9	34.4	31.5	1.43	32.7	31.1	3.67	88.3
033	T memory	59.885	M	N	1748.35	1242.6	330.854	153.43	3.4434	73	36.5	0	95.4	4.58	0	42.6	0	100	0	0	0.26	10.3	65.5	24.1	0	13.3	0.13	75.6	24.2	0	21.2	18.7	0.66	98.7	0.33	0.33	21.3	3.48	81.7	13.6	1.16	26.7	27.1	17.4	1.84	53.7	20.3	6.21	83.8
034	T memory	52.8296	M	N	1677.47	1184.35	315.496	154.022	1.51754	51.9	41.3	0	93.9	6.07	0	38.1	0	99.9	0.1	0.033	0.53	2.38	23.8	40.5	33.3	13	0.097	71.6	28.3	0	34.2	28.6	3.22	88.2	0.13	8.45	12.2	24	65.8	4.89	5.36	25.9	24.3	23.4	4.3	47.9	18	6.82	80.5
041	T memory	43.091	M	P	1172.55	899.221	135.536	133.285	2.41732	61.4	25.9	0.041	91.7	5.76	2.53	48.4	0.13	90.4	1.34	8.13	2.47	2.58	4.72	8.15	84.5	12.5	0.085	57.8	33.6	8.5	25.4	43.8	1.11	97	0.23	1.64	5.08	2.53	88.4	6.57	2.53	22.3	16.5	17.3	6.54	59.6	12.7	11.7	65
042	T memory	53.0951	M	N	1559.8	1178.86	197.616	174.623	1.57225	54.4	47	0.36	94.5	5.1	0	26.5	0.5	99.5	0	0.046	0.085	0	85.7	0	14.3	23	0.32	77.8	21.8	0.053	34.6	11.7	11.7	85.7	0	2.6	13	5.12	84.8	8.05	2.05	29.8	12.3	12.5	3.13	72.2	37.3	11.5	46.4
043	T memory	66.4805	M	P	1809.52	1289.39	409.4	99.8003	2.46473	59.4	38	0.33	91.6	8.1	0	28.2	0.24	99.8	0	0	0.08	0	71.4	28.6	0	30.1	0.11	72.2	27.3	0.34	24.1	19	1.48	98.5	0	0	14.1	1.4	95.4	2.99	0.2	10.1	12.8	61.3	4.18	21.4	49.1	5.38	66.1
044	T memory	46.7543	M	P	2628.13	1944.98	265.261	383.608	2.06818	63.7	36.1	0.028	97.9	2.05	0.028	42.2	0	100	0.024	0.024	0.34	0	81.8	15.2	3.03	17.5	0.059	84.7	13.6	1.64	30.8	27.7	3.38	96.1	0	0.54	14.8	3.61	88.6	2.02	5.77	21.6	18.8	16	1.57	63.6	25	7.74	73.7
045	T memory	43.3676	M	N	1639.69	1146.98	276.456	209.492	1.57895	54	32.7	0.037	89.4	10.5	0.074	46.1	0	100	0	0	0.36	0	66.7	30	3.33	15.4	0	69.5	30.4	0.079	34.2	44.3	1.86	97.7	0.087	0.3	10.7	3.05	92.5	3.94	0.54	7.13	27.2	60.2	2.96	9.68	28.2	3.46	91.6
046	T memory	61.3799	M	N	1455.52	1038.54	132.375	269.564	1.62422	52.3	45.9	0.027	93.9	6.05	0	25.6	0.049	100	0	0	0.21	5.88	82.4	11.8	0	22.3	0.39	73.5	25.9	0.28	32.2	15.8	17.5	80.2	0.26	2.05	8.11	8.23	88	2.24	1.5	31	38.1	34.2	1.18	26.6	31.3	10.7	83.4
047	T memory	24.8761	M	P	2187.45	1671.22	284.638	209.93	2.95074	59.9	34.9	0	95.3	4.62	0.032	43.5	0	99.9	0.076	0	0.35	9.38	59.4	21.9	9.38	20.4	0.27	71.4	17.3	11	20.3	42.7	2.75	95.7	0.076	1.45	11.5	9.63	86.7	3.4	0.28	11.9	28.8	22.8	3.3	45.1	27.5	12.7	68.4
048	T memory	52.668	M	P	1451.11	1015.77	289.67	129.11	2.25694	65	42.6	0	84.1	13.9	2	14.3	0	99.4	0.21	0.36	0.4	0	20.5	20.5	59	38.2	0.053	49.7	38.7	11.5	28.8	25.3	0.54	98.8	0	0.63	14.4	1.27	92.4	6.04	0.32	12.4	7.93	12	4.43	75.6	43	3.4	79.4
049	T memory	54.538	M	N	1129.9	774.332	231.89	110.944	1.81731	56.7	65.9	0.18	94.8	4.77	0.28	19.6	0	99.3	0.48	0.24	0.093	0	37.5	50	12.5	12.6	1.39	68.2	29.9	0.56	31.2	16.5	13.2	81.4	0.26	5.14	22.3	6	85.7	4.95	3.33	15.3	30.4	30.2	5.13	34.3	35.5	9.49	73.6
050	T memory	52.8268	M	N	1575.15	1141.94	202.673	210.907	3.94681	74.2	40.7	0	96.6	3.44	0	31.4	0	99.9	0.057	0	0.35	0	82.1	15.4	2.56	20.6	0.043	84.8	15.1	0.13	18.8	52.5	4.07	95.1	0	0.8	12.2	0.29	92.6	7.16	0	7.34	22	60.3	4.78	12.9	17.3	4.27	87
051	T memory	61.9357	M	P	2043.19	1387.76	345.193	294.971	2.10492	64.2	30.8	0.033	95.8	4.11	0.099	48.7	0	100	0	0	0.33	3.12	71.9	21.9	3.12	18	0.057	70.4	27.1	2.43	30.5	9.77	2.42	95.2	0.44	1.98	8.52	2.02	90.9	6.31	0.76	26.7	10.6	15	4.44	70	48.4	2.36	76.4
052	T memory	51.3265	M	N	1094.6	769.889	160.318	158.507	3.20362	70.8	38.4	0	95.1	4.9	0.024	42.1	0	100	0	0	0.19	0	95	5	0	17.3	0	76.2	23.5	0.32	22.1	11.3	9.02	80.6	0.27	10.1	37.1	1.13	84.6	13.8	0.56	16.4	23.1	7.45	2.55	66.9	24.7	12.7	71.2
053	T memory	49.3498	M	P	2094.32	1578.44	298.578	171.96	2	61.4	40	0.081	91.7	8.14	0.054	35.2	0.061	99.9	0.031	0	0.71	22.7	16.7	0	60.6	22.3	1.4	76	21.3	1.35	30.7	41.8	1.24	98.7	0	0.1	13.1	3.47	94.1	1.82	0.66	7.57	35.9	34.2	2.85	27.4	33	6.54	82.2
054	T memory	41.9302	M	N	2682.67	2028.54	265.248	348.632	2.8254	71.2	34.4	0	97.9	2.05	0.023	50	0	100	0	0	0.12	6.67	80	6.67	6.67	13.6	0.058	87.8	12.1	0.058	25.2	54.2	1.86	98.1	0	0.041	7.07	0.95	98.7	0.32	0	10.6	17.8	66.2	1.9	14.2	22.2	4.65	85.3
055	T memory	61.6126	M	N	1515.81	1304.67	97.4446	105.565	6.088	76.1	22.2	0	96.5	3.52	0	68.3	0	100	0	0.013	0.13	6.67	73.3	20	0	7.9	0.11	76.7	22.9	0.33	12.5	10.4	12.2	86.7	0	1.02	10.2	4.66	92.7	2.59	0	39.8	60.9	26.8	1.33	10.9	27	9.45	85.4
056	T memory	47.4798	M	P	1697.94	1352.52	128.941	206.984	0.940329	45.7	33.8	0.085	89.6	10.2	0.13	31.2	0	99.9	0.14	0	0.49	0	5.88	91.2	2.94	32.6	0.089	46.7	44.6	8.6	48.6	12.9	2.41	76.5	0	21.1	7.96	6.48	78.2	10.4	4.95	57.6	3.72	2.19	3.09	91.2	17	6.95	56.2
057	T memory	50.7159	M	P	2686.97	1905.16	248.396	504.753	1.60588	54.6	46.5	0.026	94.8	5.11	0.026	20.1	0	99.9	0	0.059	0.54	2.22	20	2.22	75.6	27.8	0.086	69.8	24.8	5.37	34	16	3.83	83.9	0	12.3	11.8	2.43	90.9	3.88	2.75	35.5	7.88	5.62	0.86	85.6	24.3	6.22	69
058	T memory	45.6044	M	P	1038.8	828.968	96.2769	91.8333	1.89375	60.6	37.6	0.057	96.1	3.47	0.34	37.3	0	99.9	0.029	0.11	0.89	2.41	13.3	14.5	69.9	21	0.2	71.2	23.1	5.45	32	17.5	20.3	63.3	0	16.4	6.79	2.69	93.4	2.99	0.9	38.6	32.3	4.3	0.31	63.1	29.4	18.2	56.1
059	T memory	45.7796	M	P	1902.83	1460.33	146.422	251.379	1.21739	50.4	40.3	0.15	94.6	5.29	0	24	0	100	0	0	0.55	4.44	51.1	15.6	28.9	31.4	0.31	75.2	22.9	1.64	41.4	8.53	3.85	93.7	0.18	2.28	39.9	0.6	84.8	14.4	0.22	19.1	18.7	15.1	3.69	62.4	24.2	11	62.5
060	T memory	39.7098	M	N	1213.37	927.551	147.075	124.033	2.02027	59.8	44.1	0.023	96	3.93	0	36.5	0	100	0.028	0	0.1	0	100	0	0	17.9	0	86.8	13.2	0	29.6	38.1	0.48	99.5	0	0	15.6	1.96	92.3	5.61	0.13	11.2	73.4	10.2	0	16.4	30.7	4.1	88.5
061	T memory	40.5558	F	N	1679.45	1195.98	315.454	147.44	3.8	76	32.1	0.027	95.8	4.17	0.027	55.2	0	100	0.016	0	0.17	0	85	15	0	6.99	0	82.2	17.7	0.12	20	65.4	3.15	96.5	0	0.4	9.79	3.33	92.3	1.67	2.67	5.81	35.4	59	0.56	5.06	12.4	7.37	83.7
062	T memory	38.9514	M	N	1696.25	1079.31	394.651	199.72	2.60558	65.4	45.4	1.57	90.7	7.77	0	30	0	100	0	0	0.13	0	84.6	15.4	0	22	0.37	73.5	26.1	0	25.1	41.4	1.14	98.7	0	0.19	17.8	3.97	84.7	10.1	1.18	3.38	34.9	18.6	4.65	41.9	33	7.21	74.2
063	T memory	37.8672	F	P	1331.69	1040.59	132.172	141.089	2.64453	67.7	27.9	0	92.8	6.36	0.84	52.8	0	98.5	0.13	1.33	1.63	0.6	9.58	2.4	87.4	13.1	0.22	74.8	22.6	2.46	25.6	34.9	1.77	97	0	1.25	12	18.5	52.4	1.29	27.9	17.3	10.4	14.6	2.98	72	23.7	11.8	47.1
064	T memory	59.5921	M	N	2214.45	1621.92	332.849	229.551	4.28161	74.5	27.4	0.032	96.3	3.62	0	58.4	0	100	0.015	0	0.11	0	69.2	30.8	0	12.2	0.22	75.9	23.9	0	17.4	45.9	0.33	99.7	0	0	9.71	2.7	95.4	1.93	0	11.2	53.5	33.8	1.34	11.4	27.3	7.98	80.9
065	T memory	22.4394	M	N	2484.76	2022.43	132.094	306.217	2.13553	58.3	35.3	0.16	94.8	5.03	0	44.9	0.025	100	0	0	0.09	0	75	12.5	12.5	14.9	0.38	79.6	19.8	0.23	27.3	57.8	2.37	97.5	0	0.17	10.1	8.35	90.5	0.72	0.48	9.19	38.9	26.9	5.74	28.5	17.1	14.3	76
066	T memory	50.7023	F	P	2019.46	1544.07	248.654	214.643	2.82996	69.9	40.9	0.16	91	6.01	2.79	36.3	0.05	99.8	0.05	0.1	0.055	16.7	16.7	0	66.7	21	0.043	45.7	29.8	24.6	24.7	24.8	0.84	88.7	0	10.4	16.6	1.87	86.6	6.07	5.45	25.7	11	7.16	7.37	74.5	27.3	6.36	77
067	T memory	53.6099	F	P	1640.16	1395.46	114.234	117.24	3.12444	70.3	32.3	0.029	95.1	4.05	0.81	37.2	0.075	97.5	0.2	2.24	6.33	0.15	2.51	25.8	71.5	18.8	0	62.7	31.3	6.01	22.5	33.7	2.08	97.3	0.087	0.52	15.7	7.62	87.2	5.2	0	25.8	21.1	15	6.92	57	20	8.45	78.4
068	T memory	48.8022	F	N	1577.55	1128.3	172.988	262.065	5.18182	79.8	40.3	0.28	96.1	3.52	0.061	42	0.16	99.8	0	0	0.16	5	95	0	0	14.4	2.33	83.6	14	0.11	15.4	42.7	2.97	95.7	0.099	1.19	11.1	6.08	90.5	3.04	0.38	17.9	35.1	32.3	1.18	31.4	17.6	15.9	74.9
069	T memory	51.0034	F	N	2272.48	1695.97	209.092	351.068	3.19731	71.3	44.9	0.041	97.6	2.36	0	35.7	0	100	0	0	0.11	8.33	83.3	0	8.33	15.9	0.35	86.4	12.8	0.52	22.3	30.7	0.96	98.8	0	0.29	21.4	2.48	96.4	0.83	0.28	5.48	50.5	28.5	1.61	19.4	36.2	10.6	84.5
070	T memory	51.3648	M	P	2139.28	1594.1	286.834	211.079	2.57736	68.3	39.1	0	95	4.89	0.098	44.3	0	99.9	0.087	0.022	0.5	3.85	21.2	17.3	57.7	15	0.064	70.1	28.3	1.6	26.5	19.4	3.45	95	0	1.53	11	1.8	57.2	4.05	36.9	24.7	13.2	14.6	1.91	70.4	19.4	4.87	76.1
071	T memory	45.9932	F	P	1817.47	1105.43	494.288	177.102	2.90833	69.8	43.1	0.022	92.7	3.13	4.11	27.2	0.069	97.2	0.14	2.56	1.8	0	5.76	2.09	92.1	20.5	0.092	64.9	18.4	16.6	24	20.1	1.91	98.1	0	0	12.5	1.75	93	1.31	3.94	28	9.69	16.9	3.33	70.2	31.3	4.73	47.3
072	T memory	38.9487	M	P	2251.45	1536.44	480.089	204.964	1.63712	59.1	31.9	0	94.7	5.34	0	33.9	0.064	99.8	0.16	0	0.44	0	72.5	20	7.5	31	0	79.4	20	0.63	36.1	45.5	1.06	98.8	0.039	0.12	6.95	1.8	97.2	0.77	0.26	20.9	12.3	17.9	3	66.8	21.1	6.94	69
073	T memory	58.7598	M	N	1249.53	639.794	369.817	223.113	1.18799	45.5	57.3	0	96.6	3.43	0	24.2	0	99	0.94	0.059	0.1	0	42.9	57.1	0	16.1	0	73.6	26.4	0	38.3	13.5	13.2	76.7	0	10.2	7.21	14.1	83.3	1.41	1.17	45.2	12.9	3.37	0.75	83	23	7.06	85.9
074	T memory	29.1937	M	P	1654.46	1355.47	123.114	160.715	1.32598	54.1	46.5	0	92.6	7.35	0.051	30.9	0	99.8	0	0.23	2.96	0	3.2	1.2	95.6	17.6	0.067	52.1	40.4	7.46	40.8	23.5	0.8	99.1	0	0.13	13.6	0.93	87.4	11.2	0.46	40.4	11.5	14.2	3.73	70.5	12.9	5	80.1
075	T memory	57.4565	M	N	1646.64	1169.79	304.785	154.727	2.23438	57.2	38.9	0.029	96.6	3.3	0.087	42	0	100	0	0	0.16	0	78.6	21.4	0	16.8	0	72	27.9	0.067	25.6	18.9	4.79	88.3	0	6.91	8.98	1.4	90.8	6.44	1.4	37.3	9.83	15.1	2.22	72.9	28.6	5.63	72
076	T memory	37.9986	M	N	2017.68	1475.52	352.242	171.251	1.17059	39.8	46.6	0.14	94.3	5.38	0.21	30.5	0.21	99.6	0.11	0.053	0.064	0	75	25	0	22	0.29	74.4	24.2	1.17	34	49.8	6.89	92.5	0.076	0.57	11.5	6.71	89.9	2.95	0.49	17	37.9	26.8	0.89	34.4	13.8	17	67.5
077	T memory	58.4394	F	N	1532.51	1183.69	141.031	193.245	1.83758	57.7	45.5	0	95.6	4.42	0	33.7	0.14	99.7	0.2	0	0.48	2.38	66.7	14.3	16.7	17.2	0.2	81.8	18	0	31.4	28.4	1.55	98.3	0.074	0.074	42.7	0.84	91.7	7.43	0.049	8.63	46.7	38.4	2.92	11.9	8.27	10.2	82.5
078	T memory	46.2943	F	P	1454.95	1110.76	122.177	194.087	1.42265	51.5	28.7	1.29	93.5	5.06	0.23	51.1	2.02	97.9	0.026	0.026	0.52	7.69	41	5.13	46.2	12.3	0.54	79.7	16.4	3.44	36.2	46.4	1.22	97.7	0.12	0.97	3.54	3.72	86.7	7.45	2.13	33.9	16.8	8.44	4.33	70.4	8.14	19.2	51
080	T memory	27.2197	M	N	2143.29	1448.33	437.726	236.302	2.76211	62.7	30.5	0.21	92.6	7.11	0.07	48.2	0.8	99.2	0.022	0	0.46	27.9	72.1	0	0	16.9	0.38	79.1	20.5	0.064	22.7	57.9	2.77	97	0.051	0.15	8.38	4.26	91.1	4.61	0	11.1	23.9	33	1.61	41.6	15.1	8.45	78.6
081	T memory	60.1013	M	P	2127.93	1483.38	286.465	336.198	3.4218	72.2	38.3	0	93.1	6.92	0	40.4	0	99.9	0.09	0	0.44	2.04	91.8	6.12	0	17.1	0.053	73.2	26.7	0.053	21.1	31.1	3.59	95.6	0.1	0.7	7.53	5.35	93	0.41	1.23	30.3	38	12.9	2.66	46.4	24.5	17.8	73.2
082	T memory	53.3826	M	P	2554.36	1560.42	607.984	356.905	1.65363	59.2	33.1	0.033	91.6	8.32	0	41.5	0	99.8	0.16	0	3.75	0.29	10.3	3.24	86.1	16.8	0.33	65	25.5	9.14	35.8	14.5	6.18	83.6	0.13	10.1	7.8	4.23	91.1	3.76	0.94	42.7	15.8	17.7	2.53	63.9	26.5	8.01	76.9
083	T memory	38.705	M	N	2134.36	1640.93	222.89	256.708	2.32246	64.1	35.1	0.058	87.6	12.3	0.029	47.9	0.064	98.2	1.35	0.36	0.76	1.35	74.3	21.6	2.7	13.4	0.15	75.2	24.5	0.15	27.6	41.4	3.05	96.6	0	0.35	11.9	3.99	90	5.79	0.2	15.3	29.2	53.4	2.34	15.1	22	6.08	86.1
084	T memory	61.7577	M	P	1547.72	1053.28	362.625	115.11	1.77341	58.7	25.7	0.086	89	9.36	1.51	19.6	0.057	96.1	2.43	1.41	2.26	0.49	9.31	45.6	44.6	48.7	0.34	48	43	8.64	33.1	7.9	0.25	99	0.5	0.25	5.7	1.37	89.3	3.09	6.19	42.5	11.3	13.6	30.1	45	41.7	8.98	46.4
085	T memory	45.4675	F	P	2720.6	1877.87	496.528	306.679	3.47393	73.3	23.2	0	94.8	5.08	0.076	48.7	0	98.9	0.091	0.96	4.04	0.22	7.68	4.61	87.5	18.4	0.14	75.7	15.4	8.73	21.1	41.3	1.12	98.7	0.075	0.075	8.65	1.07	95.7	2.85	0.36	22.8	48.3	17.7	2.71	31.3	22.3	7.59	83.6
086	T memory	47.0363	M	N	1855.7	1333.83	325.234	174.954	2.8114	64.1	28.1	0.036	91.6	8.35	0	53	0	100	0	0.019	0.29	0	71.4	21.4	7.14	14.6	0	72.8	27.1	0.07	22.8	24.5	0.12	99.9	0	0	11.9	1.68	91.8	6	0.48	8.35	36	45.5	4.45	14	51.2	3.97	81.1
087	T memory	61.1608	M	N	1433	995.154	265.794	152.617	2.42233	49.9	41.5	0.092	92.2	7.7	0.031	34.7	0	99.9	0.073	0.037	0.36	10.7	53.6	17.9	17.9	18.3	0.56	70.6	27.1	1.8	20.6	34.6	1.07	98.8	0	0.089	12.4	2.23	88.4	8.91	0.5	19.1	19.8	18.3	3.7	58.2	27.5	12.7	61
088	T memory	36.3997	M	N	1480.62	1157.25	138.981	162.79	1.47619	52.7	54.4	0	93.5	6.47	0	22.5	0	99.7	0.28	0	0.29	0	73.9	26.1	0	17.3	0	82.8	17.2	0	35.7	23.4	4.91	93.8	0	1.34	13.8	2.82	88.1	7.79	1.34	19	31.3	31.2	2.82	34.6	30.9	12.2	63.3
089	T memory	34.5791	M	N	2015.01	1298.04	416.072	264.656	2.21509	58.7	30.5	0	93	6.99	0	55.1	0	100	0.02	0	0.18	0	81.2	18.8	0	9.1	0	75.3	24.5	0.12	26.5	55.4	0.76	99.1	0	0.13	10.2	9.76	86.6	3.41	0.24	10.1	34.2	29.8	3.94	32	15.4	23.2	51.5
091	T memory	48.4244	M	P	2335.49	1647.55	375.08	294.456	1.45867	54.7	45.8	0.026	92.9	6.35	0.72	19.9	0.12	96.6	0.35	2.89	8.27	0.57	3.69	3.97	91.8	22.8	0.051	65.3	25.6	9.01	37.5	15.8	8.41	84.3	0	7.34	13.4	2.17	86.8	6.24	4.84	40.4	13	9.59	1.82	75.6	11.6	8.96	58
092	T memory	32.616	M	P	2294.48	1711.12	155.923	395.855	1.72156	57.5	29	0	98.1	1.79	0.079	49.8	0	100	0.023	0	0.13	18.2	72.7	9.09	0	18.8	0.061	86.6	12.7	0.67	33.4	45.1	2.28	96.6	0	1.14	5.38	4.78	93.8	0.37	1.1	24.9	16.5	14.4	1.35	67.8	18	5.71	73.8
093	T memory	55.5181	F	N	1958.8	1383.12	258.113	280.688	1.49444	53.8	47.2	0	91.4	8.53	0.052	30.9	0	99.9	0.079	0	0.13	0	72.7	27.3	0	18.3	0.13	71.1	28.6	0.33	36	34.8	4.87	93.8	0.16	1.2	15.7	1.85	91.7	6.37	0.12	20.7	27.8	29.1	2.64	40.4	18.4	7.62	74.3
094	T memory	56.6872	M	N	942.865	632.06	185.392	111.326	1.55369	46.3	47.4	0.3	94.5	5.24	0	31.6	0.18	99.4	0.27	0.14	0.2	7.14	64.3	28.6	0	18.1	0.39	73.3	26.1	0.24	29.8	18.7	2.61	94.4	0.24	2.73	23.1	2.02	91.9	5.66	0.38	14.3	35	29.7	4.49	30.8	25.5	8.19	77.7
095	T memory	53.7358	M	N	1560.2	1042.39	288.651	216.319	4.44571	77.8	25.9	0	96.4	3.63	0	61	0	100	0	0	0.23	0	88.9	11.1	0	7.23	0	84.9	15.1	0	17.5	32.8	0.58	99.1	0.12	0.23	14.3	0.27	97.3	2.39	0	14.1	12.1	82.8	2.96	2.15	22.5	0.84	97.1
096	T memory	51.0281	M	N	2215.13	1711.55	287.982	197.696	3.97423	77.1	25	0.034	95.5	4.46	0	65.2	0	100	0.013	0	0.042	0	80	20	0	8.82	0	81.1	18.8	0.096	19.4	70	0.34	99.7	0	0	7.85	0.43	93.6	5.98	0	2.85	16.5	77.6	1.18	4.71	14.2	1.18	96.5
097	T memory	43.0992	M	N	1436.95	1013.09	183.883	224.939	4.39759	73	29.4	0	94.6	5.36	0	57.3	0	100	0.016	0	0.099	0	72.7	27.3	0	11.4	0.24	72.9	26.7	0.16	16.6	57.5	1.03	99	0	0	7.43	2.66	94.7	2.13	0.53	8.86	23.2	36.2	3.57	37.1	20.6	4.62	84.6
098	T memory	54.8008	M	N	1705.21	1199.38	223.22	274.417	6.24806	80.6	26.2	0	94.3	5.68	0	57.7	0	99.9	0.057	0.014	0.46	1.79	50	23.2	25	9.77	0	80.7	19.1	0.17	12.9	36.9	0.83	99.2	0	0	7.54	1.35	87.8	10.8	0	19.3	22.5	42.9	6.08	28.6	27.5	6.67	81.1
099	T memory	25.1828	F	P	2014.81	1573.62	154.501	244.34	2.45174	63.5	26.2	0.2	95	4.81	0	57.6	0.072	99.8	0.09	0.036	0.26	4	72	16	8	11.8	0.53	80.7	17.6	1.15	25.9	48	3.45	96.3	0.053	0.21	4.89	9.9	90.1	0	0	20.9	19.4	20.7	1.34	58.6	19.7	21.1	61.2
100	T memory	52.5339	M	N	1559.91	986.071	294.753	250.612	2.5935	63.8	48.5	0.063	97.9	2.03	0	25.7	0.6	99.4	0	0	0.33	0	93.8	6.25	0	20.5	0.05	85.4	14.4	0.2	24.6	22	0.97	98.9	0	0.12	17.3	2.47	95.8	1.7	0	13.3	25.3	64.1	1	9.58	37.6	9.71	59.7
101	T memory	54.5626	M	P	2330.47	1543.56	550.839	222.238	2.78512	67.4	45.9	0.69	95.3	4.02	0	28.1	0.34	99.6	0.034	0	1.05	0.92	20.2	4.59	74.3	17.5	0.17	78.5	20.6	0.72	24.2	14.8	1.09	98.4	0.18	0.36	30.3	0.089	94.4	5.32	0.18	8.92	12.3	59.3	5.72	22.6	34.9	3.77	90.5
102	T memory	41.7714	M	N	2212.11	1237.82	792.541	157.729	2.31915	65.4	35.7	0	95.4	4.64	0	43.9	0.023	99.9	0.068	0	0.06	0	50	50	0	16	0	80.3	19.7	0	28.2	56.2	1.65	96.3	0	2.06	9.77	0.95	97.4	1.42	0.24	8.03	21.9	35.2	5.48	37.5	20.6	2.14	88.5
103	T memory	27.1184	M	N	2402.96	1811.34	156.668	413.49	2.11189	60.4	36.9	0	96.2	3.83	0	40.3	0	100	0	0	0.14	0	53.8	23.1	23.1	16.8	0	81.9	17.9	0.13	28.6	39.7	1.11	98.7	0	0.23	11.5	3.83	93.3	2.82	0	10.9	17.7	21.7	1.49	59.1	31.3	6.66	84.1
104	T memory	51.655	M	N	2130.75	1534.14	307.484	272.736	2.83663	57.3	39.2	0	93.1	6.87	0	39	0	100	0	0	0.13	18.2	45.5	27.3	9.09	13.8	0.17	62.5	36.3	1	20.2	33.9	2.22	97.2	0	0.58	11.6	1.69	95.2	2.82	0.28	16.1	21.1	30.5	4.07	44.3	27.8	4.13	67.1
105	T memory	40.6133	M	N	1625.76	1071.05	132.012	403.189	4.97351	75.1	33.5	0	95.5	4.38	0.077	42.9	0	99.9	0.04	0.06	0.3	2.86	60	22.9	14.3	21.7	0.2	74.5	25	0.24	15.1	51.3	2.92	96.4	0	0.67	9.52	4.05	92.3	3.6	0	8.62	46.8	35.8	3.98	13.4	24.4	12.3	75.6
108	T memory	39.9151	M	N	1973.79	1627.41	147.406	183.762	0.813163	38.3	35.4	0.096	88	11.8	0.048	39.4	0.26	90.9	5.64	3.17	0.9	1.89	17	52.8	28.3	18.9	0.18	70.4	29.2	0.18	47.1	38.8	4.7	90.1	0.14	5.06	4.81	5.2	85	9.54	0.29	29.5	54.5	17.8	3.26	24.5	10.8	4.12	82.9
109	T memory	27.3621	F	N	2060.63	1671.96	141.332	238.145	1.86196	60.7	39.4	0	96.9	3.14	0	42.7	0	100	0	0	0.15	0	78.6	21.4	0	15.8	0.21	79.8	19.7	0.28	32.6	39.6	3.52	96.1	0	0.41	15.1	6.01	90.4	3.2	0.4	5.74	43	23.6	1.06	32.4	33.7	9.71	82.6
112	T memory	48.0794	M	N	2950.78	1812.25	715.981	396.724	2.32937	58.7	38.5	0	94.9	5.07	0	40.9	0	99.9	0.027	0.027	0.19	0	70.6	23.5	5.88	14.5	0.077	80.2	19.7	0	25.2	39.6	4.23	91.3	0	4.49	13.4	0.98	90.2	8.59	0.2	11	28.4	23.5	2.37	45.7	25.5	3.49	87.7
113	T memory	42.2259	F	P	2370.67	1766.27	261.641	333.214	2.95041	71.4	38.2	0.19	92	4.32	3.47	40.7	0.25	96.1	0.68	2.97	1.75	1.05	5.79	4.74	88.4	14.5	0.51	66.8	14.3	18.4	24.2	50.5	2.31	97	0	0.7	10.8	5.76	85.2	2.01	7.02	19.8	16	9.45	2.47	71.9	11.6	13.5	45.7
116	T memory	19.1759	M	N	2068.48	1451.4	216.43	368.427	1.0516	42.8	42.2	0	89.5	10.5	0	28.9	0	100	0	0	0.092	0	100	0	0	27.3	0	82	18	0	40.7	53.2	1.21	98.3	0	0.48	12.9	5.38	90	4.01	0.63	6.42	38.6	32.8	2.76	25.8	23.4	14.9	65.1
117	T memory	45.5524	M	P	2004.13	1690.88	124.64	178.057	2.61607	58.6	25.1	0.09	95.2	4.62	0.045	57.9	0.078	99.8	0	0.12	1.89	7.74	10.7	5.36	76.2	10.8	1.66	78.5	18	1.76	22.4	35.7	4.79	93.7	0.083	1.4	8.3	4.96	89.4	4.96	0.71	26.4	45.8	14.3	1.12	38.8	20.7	15.1	80.3
119	T memory	35.3155	F	P	2197.97	1794.54	209.817	170.583	1.26492	53	24.7	0.05	93.8	5.32	0.8	52	0.19	99.1	0.21	0.52	1.63	6.11	10.7	7.63	75.6	18.1	0.41	75.6	18.2	5.76	41.9	17.7	10.6	81.5	0.089	7.8	4.74	6.62	90.7	1.66	0.99	50.2	26	7.87	0.28	65.8	19.1	12.7	66.7
120	T memory	40.9309	F	N	1476.98	1103.21	216.777	147.94	2.11073	61	42.7	0.05	95.3	4.59	0.076	34.5	0.094	97.8	0.47	1.59	0.2	10.5	47.4	15.8	26.3	17.4	0.37	78.2	21.3	0.12	28.9	25.3	2.78	97	0	0.27	17.9	8.26	87.8	2.29	1.65	11.2	19.1	38.3	3.85	38.7	37.7	15.4	70
121	T memory	54.9925	F	P	2631.53	2137.69	233.965	242.348	2.50373	67.1	22.8	0	93.6	6.16	0.21	53	0	99.8	0.073	0.13	1.84	2.63	13.7	12.1	71.6	20.7	0.85	52.1	23.9	23.2	26.8	32.2	0.83	98.9	0.075	0.15	2.79	0	89.6	8.7	1.74	46.1	10	17.1	9.43	63.5	14.6	1.5	63.1
122	T memory	31.7892	M	N	2268.43	1505.38	405.418	330.547	1.61905	57.8	32.3	0.25	96.5	3.13	0.07	47.4	0.048	99.9	0.096	0	0.27	0	50	45.8	4.17	15.8	0.5	83.4	15.8	0.29	35.7	47.5	2.83	96	0.039	1.16	9.01	5.93	92.2	1.64	0.2	17.1	31.5	21.9	1.08	45.5	18.6	8.73	86.1
123	T memory	48.8433	F	N	2023.52	1587.07	218.627	194.335	3.08756	67	52.8	0.019	94	5.9	0.13	28.4	0.035	99.4	0.48	0.069	0.079	0	50	25	25	16.7	0	74.7	25	0.29	21.7	29.1	4.58	91.4	0.1	3.96	24	3.92	82.5	8.35	5.19	8.83	23.7	9.62	3.78	62.9	22.8	5.18	76.9
124	T memory	37.7988	M	N	1621.84	1319.74	121.101	168.63	2.55963	55.8	26.9	0	94.5	5.51	0	38.1	0.028	99.9	0.11	0	1.42	0.76	79.5	19.7	0	30.9	0.069	81.8	17.7	0.45	21.8	34.3	3.21	96.3	0.08	0.4	4.7	2.34	94.2	3.51	0	21.7	24	40.8	3.55	31.7	34.4	5.6	83.8
125	T memory	48.2519	M	N	1606.42	1141.89	234.202	203.794	2.17241	63	36	0.49	91.3	8.18	0	42.8	0.024	99.9	0.049	0	0.25	0	70.8	25	4.17	19	0.55	69.3	30	0.11	29	18.4	4.69	90.6	0.12	4.57	12.2	5.76	85.7	8.18	0.37	12.5	12.4	44.4	15.1	28.2	49.1	2.86	83.9
126	T memory	29.7851	F	N	2457.45	1805.1	307.399	307.399	1.73731	58.2	39.1	0	93.3	6.66	0	37.1	0.03	99.9	0.03	0.03	0.17	6.67	66.7	13.3	13.3	21.2	0.053	79.5	20.4	0.11	33.5	59.2	3.32	96.6	0	0.13	12.6	5.01	92	2.82	0.16	4.52	29.6	46.5	6.09	17.8	17.9	6.49	85.7
127	T memory	39.5893	M	N	1915.45	1324.54	315.513	255.342	2.57795	67.8	40.4	0	95.1	4.86	0	30.7	0	100	0	0	0.56	0	93.1	6.9	0	26.1	0	81.7	18.3	0.037	26.3	27.1	1.48	98.3	0	0.19	11.2	1.12	97.8	1.12	0	10.8	8.6	79.3	2.79	9.3	42.7	3.87	89.8
128	T memory	36.5859	M	P	1158.98	995.567	72.2589	85.0105	2.31047	64	21.9	0	96.3	3.73	0	58.4	0	100	0.035	0	0.29	7.14	85.7	7.14	0	17.7	0.058	78.6	21.4	0	27.7	50.4	1.61	98.1	0.047	0.24	5.25	0.91	98.6	0.45	0	13.9	29.1	48.5	3.96	18.6	25	5.07	89.4
129	T memory	42.6667	F	P	1663.82	1311.21	184.347	153.511	1.61408	57.3	30.8	0	96.4	3.32	0.26	39.4	0.029	99.9	0.029	0.029	2.47	1.86	12.1	2.79	83.3	24.7	0.33	71.9	17.7	10.1	35.5	49.2	0.72	99	0.038	0.26	10	0.92	97.4	1.29	0.37	15.4	22.6	37.3	1.81	38.2	16.8	4.18	85.6
130	T memory	46.8364	M	N	1936.36	1378.86	298.323	228.636	2.31321	61.3	25.2	0.042	92.5	7.5	0	54.6	0.019	99.8	0.12	0.019	0.35	0	72.7	27.3	0	18.3	0.058	73.1	26.7	0.12	26.5	56.2	1.05	98.7	0.044	0.17	5.2	2.83	88.7	6.6	1.89	10.2	17.5	44.2	6.49	31.7	22.9	2.67	63.4
131	T memory	34.0561	M	N	1709.59	1200.62	352.097	132.472	2.23256	57.6	4.58	0	95.2	4.76	0	60.7	0	97.7	2.26	0.018	19.4	0.11	80.9	18.9	0.11	6.29	0	72.1	27.9	0	25.8	30.1	3.87	95.7	0	0.4	0.24	10	90	0	0	57	9.64	74.2	5.29	10.8	0.83	0	91.2
133	T memory	48.6133	M	N	1025.2	709.974	164.823	140.511	2.12069	61.5	47.9	0.25	93.1	6.6	0.022	23.2	0	100	0	0	0.2	5.26	47.4	42.1	5.26	23.6	0.96	69.4	29.3	0.41	29	37.1	22.4	54	0	23.7	10.7	14.9	79.8	4.68	0.64	24.3	44	8.33	1.5	46.2	21.9	7.9	66.1
134	T memory	49.1773	F	P	2240.84	1580.49	387.005	254.395	0.90708	41	36.4	0.088	95.7	4.22	0	27.1	0.059	99.1	0.71	0.12	2.11	2.27	7.58	30.3	59.8	31.4	0.46	73.1	18.2	8.25	45.2	9.7	5.83	91.9	0	2.24	15.1	1.63	91.2	6.05	1.15	33.7	28.8	9.2	0.82	61.2	32.7	14.3	60.5
135	T memory	31.8166	F	P	1754.64	1211.22	313.051	209.879	3.88542	74.6	26.6	0.032	94.2	5.77	0.032	51.2	0.016	100	0	0	0.24	0	86.2	6.9	6.9	18.5	0.046	80.8	17.9	1.32	19.2	37.9	6.3	93.3	0	0.43	13.7	4.05	93.1	1.19	1.67	13.4	31.7	27.6	1.95	38.8	28.2	14.5	68.7
136	T memory	41.1828	M	P	3090.31	2473.99	360.391	233.296	1.6917	42.8	28.9	0.21	90.6	4.6	4.6	24.8	0	99.6	0	0.37	9.95	0.46	1.23	0.15	98.2	31.1	0.2	39	20.3	40.5	25.3	32	0.97	98.5	0	0.57	5.58	4.63	90.3	4.17	0.93	32.7	21.2	6.47	0.47	71.9	23.6	17.2	52.1
137	T memory	49.8152	M	P	2927.22	1955.78	692.196	259.45	2.58364	69.5	23.9	0.039	93.3	6.6	0.039	56.9	0	100	0.017	0	0.71	5.26	46.1	27.6	21.1	13	0.14	67.2	28.5	4.12	26.9	32.2	2.34	76.4	0.15	21.1	7.38	1.64	89.5	5.59	3.29	26.8	13	15.1	3.53	68.3	21.6	11.3	60.8
139	T memory	30.768	M	N	1780.57	1331.77	208.261	216.786	1.82593	49.3	30.8	0.22	96	3.75	0	41.3	0.033	99.8	0.16	0.033	1.44	0	64.5	34.6	0.93	21.8	0.12	78.3	21.5	0.062	27	45	9.69	88.1	0.054	2.18	7.99	16	81.3	2.15	0.61	22.2	29.8	39	8.92	22.2	12.1	16.4	76.1
141	T memory	49.6208	M	P	1917.83	1339.76	380.494	179.425	2.23958	64.5	31.5	0	96.1	3.65	0.29	40.9	0	99.8	0.05	0.1	0.63	3.28	13.1	11.5	72.1	22.2	0	69.9	26.5	3.55	28.8	66.2	0.49	98.9	0	0.63	5.2	5.75	78.3	5.31	10.6	8.51	13.2	7.84	2.43	76.5	15.4	7.61	68.7
142	T memory	40.1013	M	N	1987.12	1422.88	234.916	312.973	2.10423	64.6	36.6	0	96	3.99	0	45.5	0	100	0	0	0.17	0	88.2	11.8	0	15.6	0.13	86.9	12.8	0.13	30.7	30.5	2.05	97.7	0	0.28	10.8	2.19	94	3.58	0.2	16.4	28.4	18	2.36	51.2	36.5	13.2	64.4
143	T memory	49.7221	F	N	1786.48	1187.27	295.424	278.702	2.96596	69.7	37.3	0	97.7	2.34	0	33.3	0	100	0	0	0.6	0	70.3	17.2	12.5	25.1	0.074	75.3	24	0.63	23.5	19.1	1.01	99	0	0	11.1	0	90.8	8.73	0.5	17	24.4	30	3.58	42	47.6	3.83	88.3
144	T memory	39.5756	M	N	1564.04	808.788	548.011	191.489	1.48396	55.5	48.7	0	94.2	5.79	0	19.3	0	99.9	0.12	0	0.37	38.7	48.4	9.68	3.23	28.6	0.21	82.5	16.9	0.38	37.4	24.4	6.66	89.1	0.072	4.2	13.9	6.88	86	6.24	0.89	16.2	19.3	32.7	3.38	44.6	33.4	16.2	75.6
145	T memory	43.3593	M	P	2559.83	2198.71	141.705	205.701	1.32812	34	27.3	0	88.7	9.48	1.85	45.9	0	97.3	0.42	2.29	3.56	0.55	9.29	20.8	69.4	17.5	0.56	40.6	42.8	16.1	25.6	24.7	2.51	95.7	0	1.78	5.4	6.7	85.6	4.78	2.87	45.2	17.5	13.4	2.86	66.3	14.6	14.8	55
146	T memory	27.5756	F	N	2249.03	1883.09	108.167	240.215	2.51984	63.5	27.4	0	94.9	5.14	0	55.7	0	99.9	0.019	0.075	0.68	1.54	84.6	13.8	0	10.9	0.095	85.7	14.1	0.095	25.2	68.2	1.31	98.4	0.15	0.15	4.91	3.74	88.2	8.02	0	15.6	12.1	79	5.88	3.03	5.59	4.69	88.7
147	T memory	41.5852	M	N	1027.88	825.894	113.931	70.1113	3.88961	59.9	29.3	0.038	97.4	2.52	0.038	49.8	0	100	0.022	0	0.55	0	42	26	32	17.1	0.064	80.3	19.6	0	15.4	46.9	2	97.5	0	0.45	7.71	2.21	89.5	8.29	0	15.9	26.3	42.9	3.49	27.3	22.1	5.98	83
148	T memory	42.4066	F	P	1309.83	842.187	208.431	245.461	3.19266	69.6	31.1	0	95.5	4.46	0	47.2	0	99.9	0.02	0.099	2.3	0	6.94	11.8	81.2	17.7	0.053	67.8	31.3	0.85	21.8	35.3	1.69	97.9	0.085	0.34	10.6	2.25	92.7	3.66	1.41	10.2	22.2	49.1	3.8	24.9	39	4.82	87.5
149	T memory	42.601	M	N	1176.68	837.255	213.557	115.971	2.06536	63.2	30.4	0.13	96.5	3.32	0.034	47.4	0	99.6	0.15	0.28	1.95	1.04	15.1	28.1	55.7	16	0.064	70.5	28.5	0.96	30.6	42.4	2.18	96.9	0.2	0.69	7.69	3.28	87.2	9.56	0	14.8	21.4	48.7	10.8	19	24.4	2.58	77.5
150	T memory	36.3094	F	P	2784.63	2071.59	180.743	518.394	2.83884	68.7	33.3	0	94.1	5.42	0.47	36.7	0	99.9	0.025	0.1	1.19	0.78	18	23.4	57.8	24.1	0.12	74.7	20.3	4.9	24.2	49	0.59	99.2	0.11	0.054	10.7	2.23	88.6	9.16	0	13.4	24.4	38.2	6.3	31.1	20	4.87	79.7
152	T memory	48.3121	M	N	1489.75	913.61	418.468	142.549	2.13235	58	29	0	90	10	0	38.9	0	100	0	0	0.69	1.64	75.4	23	0	27.1	0	72.2	27.7	0.084	27.2	64.7	0.52	99.4	0	0.037	6.67	1.81	90.6	7.61	0	6.82	23	65.6	4.96	6.38	17.8	4.09	87.7
153	T memory	30.4942	M	P	1714.85	1269.98	150.192	276.303	1.67508	53.1	28.9	0.3	95.6	4.11	0	46.7	0.16	99.8	0	0.027	1.94	8.39	7.1	10.3	74.2	19.5	0.9	62.6	20.6	15.9	31.7	44.6	4.47	91.1	0.047	4.42	4.61	5.91	89.5	4.55	0	21.4	17.1	16.5	2.93	63.4	24.1	18	62.1
155	T memory	48.6215	M	P	1359.4	826.452	374.038	143.237	2.99561	68.3	46	0.3	91.4	8.18	0.15	21.6	0.5	99.4	0.14	0	0.14	0	71.4	28.6	0	30.1	0.23	66.8	31.6	1.3	22.8	23.6	2.34	95.9	0	1.73	15.4	4.36	83.1	4.92	7.58	18.5	31.7	8.83	3.63	55.8	25.1	11.9	55.8
156	T memory	44.6845	M	N	1634.2	1055.01	392.976	173.625	1.68272	59.4	33.7	0	93.3	6.64	0.032	21.3	0.051	99.7	0.15	0.051	0.4	0	70.3	27	2.7	42.4	0.25	65.9	33.7	0.1	35.3	8.92	5.1	92.7	0.61	1.63	6.08	6.29	92.2	1.2	0.3	57	24.3	7.18	1.53	66.9	19.7	10.1	75.6
157	T memory	34.2861	F	N	2316.66	1556.99	464.736	263.01	2.05068	60.7	39.7	0	91.5	8.45	0	40.1	0.027	99.9	0.027	0	0.076	0	71.4	28.6	0	18.9	0	64.9	35	0.11	29.6	60.9	1.27	98.7	0	0.073	9.43	4.47	88.9	4.94	1.65	3.86	33.3	45.4	5.17	16.1	21.9	6.17	82.4
158	T memory	62.0096	M	N	2486.58	1904.21	283.048	291.54	5.27815	79.7	28.2	0.029	99.2	0.78	0	55.7	0	100	0.015	0	0.15	0	88.9	11.1	0	13.4	0	88.9	11.1	0	15.1	30.3	0.42	99.6	0	0	10.7	0	98.4	1.6	0	8.99	9.48	81	2.84	6.64	44.8	4.75	90.4
159	T memory	61.4483	M	N	1626.02	1202.18	223.14	172.306	2.10569	51.8	50.5	0.024	93.9	6.02	0.049	19.9	0	100	0	0	0.32	0	69.2	30.8	0	25.8	0.53	64.1	33.4	1.96	24.6	6.39	3.25	94.7	0	2.03	11.5	2.95	84.8	12	0.23	28.4	16.6	45.2	12.7	25.5	49.7	3.66	75.9
160	T memory	64.0137	M	P	1845.76	1365.29	211.135	251.423	2.23427	63.9	28.4	0	95.5	4.4	0.069	53.5	0	100	0.018	0.018	0.22	0	40.9	18.2	40.9	16.3	0.3	61.4	24.9	13.3	28.6	34.1	1.42	98	0	0.58	6.01	2.92	84.7	8.76	3.65	33.7	10.6	3.85	0.52	85.1	23.3	4.43	58.4
161	T memory	64.219	M	P	1802.96	1252.93	362.786	182.124	2.40149	64.6	36.6	0.028	88.1	7.92	3.9	38.8	0	99.8	0.13	0.026	0.47	0	39.1	17.4	43.5	21.8	0.14	55.4	19.6	24.9	26.9	37.9	19.5	59	0.19	21.3	13.5	0.54	96.2	2.9	0.36	16.4	16.6	15	7.49	60.9	20.6	1.07	78.5
162	T memory	62.4668	M	P	2145.27	1550.95	274.305	311.397	3.64398	69.6	19.7	0	92.6	6.36	1.06	29.7	0.29	77	14.6	8.17	17.4	0.66	3.6	21.4	74.4	27.9	0.17	40.5	42.2	17.1	19.1	22.7	5.95	93.3	0	0.76	4.5	0.77	96.2	3.08	0	44.2	13.4	22.1	4.38	60.4	23.7	5.56	89.3
163	T memory	62.4011	F	P	1990.68	1313.77	249.653	403.23	1.03417	45.4	46.8	0	96.7	3.24	0.031	29.6	0.098	98.7	0.2	0.98	1.11	3.95	35.5	21.1	39.5	19.5	0.15	88.6	11.2	0.075	43.9	28.8	2.88	27.5	0.52	69.1	10.1	0.75	93.9	5.24	0.15	31.2	5.22	10.4	2.95	81.4	19.7	2.68	90.4
164	T memory	63.0856	F	P	1818.25	1462.71	168.179	177.03	1.5641	54.9	48.2	0.025	93.8	6.19	0.025	26.5	0.045	99.8	0.14	0	0.38	0	68.8	28.1	3.12	21.2	0.11	73.2	25.1	1.64	35.1	10.4	4.68	91.4	0.54	3.42	17.3	4.21	83.5	5.72	6.59	38.4	19.4	6.51	0.58	73.5	19.8	9.82	54.3
165	T memory	60.835	F	P	1849.95	1488.38	102.97	248.064	1.9441	62.6	38.4	0.028	96.7	2.65	0.61	42.1	0.025	100	0	0	1.09	1.94	12.6	4.85	80.6	16.6	0.26	63	17.3	19.4	32.2	24.2	2.89	96.3	0	0.85	8.05	6.91	89.3	1.28	2.56	43.9	20.3	5.02	0.84	73.8	17.7	13	63.5
166	T memory	61.2211	F	P	1995.38	1666.73	171.549	133.628	2.07595	65.6	28.6	0.21	78.9	6.11	14.8	34	0.029	99.2	0.59	0.21	1.29	0	21.7	52.7	25.6	33.6	0.12	24.6	15	60.2	31.6	16.5	3.27	93.6	0	3.14	7.1	5.85	75.1	4.39	14.6	37	4.83	5.61	1.74	87.8	29.7	17.4	36
167	T memory	61.0103	M	N	986.998	655.335	203.393	119.079	0.983871	42.7	21.3	0	90.2	9.81	0	47.6	0.58	91.9	7.2	0.29	13.6	1.23	79.9	18.3	0.56	7.2	0	71.4	28.2	0.42	43.4	24.3	38.7	50.8	0.8	9.7	4.62	18.5	69.8	8.44	3.25	41.8	21.3	53.7	5.02	19.9	19.2	21.4	73.1
168	T memory	61.473	F	N	1289.17	1051.04	155.284	70.3469	3.27354	73	30.2	0	97.2	2.75	0.03	54.8	0	100	0	0	0.22	4.17	75	8.33	12.5	10.4	0.086	80	19.6	0.26	22.3	41.9	1.97	97.5	0	0.49	10.2	7.25	88.7	1.16	2.9	15.2	44.9	15.1	0.97	38.8	25.3	8.17	67.4
169	T memory	64.1342	F	P	1623.72	1222.49	190.375	195.355	2.86747	71.4	1.91	0	93.3	6.67	0	68.5	0.053	99.1	0.62	0.25	18.5	0.39	84.1	14.4	1.13	2.09	0.43	73	26.1	0.43	24.9	47.5	4.34	94.3	0.055	1.32	0.91	0	100	0	0	37.9	17.4	56.7	3.31	22.6	1.78	4.41	89.7
170	T memory	60.6461	F	N	1428.64	1164.41	136.115	118.958	1.54444	55.6	43.3	0	92.1	7.92	0.027	26.8	0	100	0	0	0.39	0	60.6	39.4	0	27.5	0	73.5	26.4	0.043	36	18.1	20.1	75.1	0.3	4.43	11.1	4.26	84.8	8.84	2.13	30.1	36.3	13.2	4.31	46.1	29.6	7.76	55.6
171	T memory	63.6441	M	N	1665.46	1257.41	264.263	127.139	2.45956	66.9	38.6	0.025	94.4	5.42	0.15	41.5	0	100	0.024	0.024	0.24	4.17	87.5	4.17	4.17	17.6	0	73.2	26.3	0.5	27.2	38.8	0.62	98.8	0.12	0.5	11.9	0.2	95.1	4.67	0	17.4	22.2	43.2	5.83	28.7	25.3	6.1	82.6
172	T memory	63.165	F	P	2426.59	1933.12	331.118	153.562	1.15668	50.2	32.1	0	93.3	5.93	0.77	14.6	0.36	89.6	3.31	6.71	8.39	4.04	5.43	9.63	80.9	40.9	0.99	64.4	16.2	18.4	43.4	19.5	15.9	65.3	0.077	18.7	5.11	12.4	66.7	0.59	20.4	49.1	18.9	9.11	1.32	70.8	18.4	11.8	50.8
173	T memory	60.1697	F	P	1432.97	1032.52	140.288	249.967	1.55932	55.2	25.4	0.19	93.9	5.95	0	51	0.29	99.4	0.072	0.26	3.6	11.9	22.7	3.73	61.7	15.1	0.16	78.1	21.6	0.16	35.4	22.7	2.78	95.3	0.42	1.51	5.36	4.27	87.9	6.76	1.07	27.7	5.91	19.5	9.49	65.1	39	2.74	92
174	T memory	62.3217	F	N	1396.69	1028.08	258.418	90.6141	2.37931	62.1	39.7	0	96.3	3.59	0.079	36.7	0	99.9	0.029	0.057	0.56	0	92.5	7.55	0	20.3	0	81.3	18.6	0.16	26.1	37.2	2.95	96.8	0	0.27	8.34	1.2	97.3	1.2	0.3	22.5	33.5	44.1	5.32	17.1	24.4	6.03	80.1
175	T memory	60.4107	F	P	2419.61	1788.12	158.054	463.237	3.97382	75.9	24.6	0	97	2.98	0.047	54.1	0.28	98.8	0.51	0.45	5.46	31.7	7.98	18.5	41.8	13.6	1.69	61.1	28.5	8.7	19.1	46.9	1.07	98.6	0	0.29	7.98	1.14	97.7	1.14	0	22.3	12.9	34.6	2.86	49.7	17.7	2.31	79.7
176	T memory	62.8665	F	N	2002.11	1268.6	533.293	180.37	4.09497	73.3	32.3	0	95.2	4.84	0	48.3	0.018	99.9	0.054	0	0.48	0	89.1	10.9	0	16.8	0	76.4	23.6	0	17.9	23.1	2.77	97.2	0	0	8	0.89	93.8	5.33	0	24.2	14.3	61.5	4.56	19.7	37.5	4.17	90.2
177	T memory	64.7639	F	P	2149.61	1345.61	440.739	290.902	1.89028	60.3	35.8	0.089	93.1	6.48	0.3	37.8	0.11	99.8	0.056	0.028	0.43	12.5	67.5	12.5	7.5	23.6	0.14	62.9	23.3	13.6	31.9	21.7	6.04	89.4	0.093	4.46	14.5	3.19	87.1	8.46	1.25	28.9	21	12.4	1.67	64.9	24.7	10.4	68.3
178	T memory	63.6687	M	N	922.856	671.352	168.751	72.2059	6.62903	82.2	27.6	0.62	95.4	3.95	0	58.6	0.67	99.3	0.028	0.014	0.14	17.6	47.1	35.3	0	11.9	0	68.7	31.3	0	12.4	27.4	7.54	86.5	0	5.95	8.11	2.68	91.9	5.37	0	22.3	20.8	20	7.09	52.1	31.6	3.97	88.3
179	T memory	63.8631	F	P	1929.46	1234.16	137.48	513.574	3.07798	67.1	37.4	0.22	96.7	3.07	0	33.1	0.4	99.5	0.031	0.031	0.56	7.27	34.5	49.1	9.09	26.9	0.42	65.2	30.7	3.7	21.8	35.2	1.78	98.1	0	0.089	9.53	10.9	84.2	1.97	2.96	19.6	6.72	8	1.76	83.5	32.3	12.6	58.6
180	T memory	60.8049	F	N	1297.13	873.166	273.139	139.86	2.98684	68.1	51.5	0.058	96.2	3.73	0	29.7	0.4	99.6	0	0	0.28	10.7	75	7.14	7.14	16.3	0.12	78.5	21.3	0.061	22.8	17.4	14.8	82.2	0.51	2.55	22.3	3.59	91.4	4.65	0.4	17.8	27.3	37.5	2.83	32.3	31.9	8.91	76.8
181	T memory	63.5236	F	P	1730.57	1282.58	299.561	132.913	3.14286	59.4	2.63	0	93.9	6.12	0	75.3	0.071	94.8	3.41	1.74	14.2	0.15	65	30.6	4.17	1.9	0	66.1	33.3	0.56	18.9	59	11.8	82.3	0.74	5.09	0.068	0	100	0	0	28.8	12.4	61.2	13	13.4	0.14	0	100
182	T memory	62.0753	M	N	1393.2	857.088	425.637	93.0353	3.45972	73	36.5	0.049	93.1	6.85	0.024	34.6	0.026	99.6	0.21	0.13	0.36	9.76	82.9	4.88	2.44	23.4	0.15	70.5	24	5.29	21.1	25.3	3.78	94.9	0.12	1.22	11.3	2.72	95.4	1.9	0	20.4	21.1	69.5	2.42	6.95	33.2	4.26	91.5
184	T memory	46.3546	F	P	2597.66	1639.81	398.724	538.048	2.94492	69.5	32.3	0	95.2	4.34	0.49	49.3	0	99.9	0.019	0.038	0.26	0	60.7	3.57	35.7	13.7	0.068	67.5	16.5	15.9	23.6	20.9	2.35	96	0.13	1.57	16.8	1.94	92.1	4.21	1.78	33	4.38	11.7	0.74	83.1	17.2	9.05	80.6
185	T memory	38.7488	F	P	1463.8	1211.48	80.1758	162.71	2.65021	64.4	26.2	0	95.2	3.22	1.55	57	0	99.9	0	0.12	0.17	0	76.5	0	23.5	11.4	0	77.2	19.8	2.96	24.3	61.2	0.75	99.1	0	0.18	7.33	1.84	58.8	0.37	39	9.91	7.07	20.4	0.54	72	16.5	2.12	63.4
186	T memory	28.7447	M	N	932.303	637.092	146.467	141.913	2.98462	58.2	34.1	0	87.2	12.6	0.17	31.1	0.031	99.6	0.31	0.031	2.01	0.95	43.6	43.6	11.8	25.7	0.037	67.3	32.2	0.52	19.5	58.3	2.5	97.3	0	0.2	6.14	0	98.1	1.86	0	10.9	15.8	69.5	5	9.74	16.3	17	63.6
190	T memory	26.5982	F	P	1988.14	1686.39	118.664	164.774	2.04124	59.4	26.6	0	92.5	6.44	1.08	45.7	0	99.9	0	0.072	1.47	0	6.02	0	94	23.6	0.14	35.4	12.1	52.4	29.1	60.4	1.01	98.8	0	0.15	8.02	5.35	84.2	6.48	3.94	16.2	8.07	8.21	0.7	83	9.1	12.4	61.5
191	T memory	41.5989	F	N	1357.69	966.34	183.147	189.412	3.16114	66.7	27.7	0	96.4	3.62	0	54.9	0.036	99.9	0.054	0	0.78	7.59	72.2	17.7	2.53	8.86	0.11	84.1	15.6	0.11	21.1	52	1.55	98.3	0	0.18	8.27	3.76	90.2	4.14	1.88	12.1	18	66.6	3.86	11.6	17.7	11.2	73.4
192	T memory	32.0767	F	P	1989.22	1524.86	274.72	154.043	2.19355	61.2	27.4	0.038	92.8	7.04	0.12	49.6	0	100	0.021	0	1.64	1.94	70.3	25.8	1.94	14.8	0.071	77.5	20.8	1.64	27.9	42.4	6.72	88.6	0.16	4.53	2.85	4.88	91.1	0.81	3.25	32.3	13.3	58.2	7.82	20.7	11.6	18.3	69.7
193	T memory	30.1684	F	P	2486.84	1806.78	416.95	215.031	1.76176	59.9	27.7	0.04	94.8	5.19	0	58.5	0.019	100	0	0	0.33	3.33	56.7	3.33	36.7	8.62	0.25	81	17.8	0.89	34	39	5.8	87.1	0.05	7.09	6.84	8.76	81.6	4.24	5.37	29.9	24.2	6.98	0.65	68.1	14.2	26.8	46
194	T memory	57.6947	F	P	2891.45	2114.89	280.3	485.93	2.91213	69.6	41	0	98.2	1.78	0	45.9	0.02	100	0.02	0	0.13	7.14	85.7	7.14	0	10.2	0.28	89.6	10.1	0.092	23.9	27.4	1.3	96.6	0	2.1	17.7	2.93	90.1	4.78	2.16	15	14.6	8.03	1.82	75.5	32.5	14.3	51.3
195	T memory	55.2115	F	P	3322.93	1967.5	710.284	591.386	2.43071	64.9	8.69	0	94.5	5.49	0	72.1	0	99.6	0.39	0	7.01	1.99	67.1	18.2	12.8	5.71	0.52	74	24.7	0.7	26.7	51	2.8	96.1	0.095	1	0.22	0	100	0	0	43.6	14.2	35.6	5.33	44.8	0.65	3.7	88.9
196	T memory	29.5578	F	N	3332.12	2791.84	203.751	299.903	2.7439	67.5	24.1	0	96.8	3.2	0	68.2	0	100	0.014	0	0.16	6.25	87.5	6.25	0	5.68	0.52	91.1	8.42	0	24.6	67.5	0.71	99.2	0	0.12	5.38	1.49	97	1.49	0	9.03	42.4	54	0.59	2.97	13	5.34	93
197	T memory	45.4702	M	N	2145.88	1526.71	212.814	381.678	3.12766	73.5	15.6	0	96.5	3.53	0	75	0	100	0.035	0	0.21	4.17	37.5	25	33.3	6.36	0	81.1	17.8	1.1	23.5	61.3	3.31	96.6	0	0.089	4.11	4	88	7.33	0.67	5.62	24.4	30.2	3.9	41.5	25.9	3.18	75.2
198	T memory	38.4312	F	P	2575.82	2087.36	216.952	231.715	1.96894	63.4	27.4	0.23	93.6	4.85	1.28	54.5	0.076	99.8	0	0.13	0.79	13	37.7	6.49	42.9	15.8	0.65	68.6	26.8	3.92	32.2	46.1	1.1	98.8	0.044	0.088	5.79	2.46	95.4	1.75	0.35	13.2	23.7	33	5.99	37.3	30.2	4.03	90.8
199	T memory	31.0992	F	N	2650.94	2004.98	381.818	235.368	4.13559	73.2	8.26	0	91.6	8.37	0	68.7	0.065	99	0.93	0	8.87	0.3	80.2	18.7	0.71	5.27	0	58.8	41.2	0	17.7	60.6	5.88	93.9	0	0.24	0.96	0	100	0	0	29.6	51.1	29.2	1.25	18.4	1.74	12.8	87.2
200	T memory	25.4264	F	N	1863.6	1351.37	298.945	185.894	2.49794	60.7	25.1	0.043	96.4	3.58	0	61.2	0.018	100	0	0	0.41	26.3	60.5	13.2	0	7.01	0	81.4	18.6	0	24.3	57.7	7.24	86.4	0	6.39	6.81	12.4	82.5	3.98	1.2	10.7	37.2	40	2.03	20.8	12.2	7.59	87.3
201	T memory	27.6413	M	P	1652.57	1359.62	154.081	117.71	0.89404	40.5	39.7	0.25	92.7	6.97	0.12	41.6	0.039	99.7	0.2	0.039	0.29	5.56	66.7	5.56	22.2	16.4	1	75.8	22.4	0.8	45.3	55.1	4.63	92.5	0.34	2.54	4.95	7.06	87.4	4.12	1.47	21.1	18.5	8.41	2.07	71	12.1	7.72	77.4
202	T memory	44.293	F	N	1550.75	1143.03	251.827	144.991	2.87347	70.4	37.4	0.075	96.8	3.12	0	47.5	0.02	100	0.02	0	0.18	15.8	73.7	5.26	5.26	11.7	0.32	81.8	17.6	0.24	24.5	23.1	5.03	89.5	0	5.5	27.9	3.59	87.9	7.27	1.26	15.2	25.5	10.7	1.25	62.5	25	17.4	65.1
203	T memory	38.7625	F	N	1750.38	1240.15	216.119	276.251	3.90722	75.8	43.1	0.04	94.4	5.55	0	41.7	0	100	0	0	0.096	9.09	90.9	0	0	14.1	0	79.7	20.3	0	19.4	60.4	1.35	98.6	0	0.056	11.5	2.66	96.7	0.3	0.3	6.31	37.1	29	2.69	31.2	17.5	9.09	84.1
204	T memory	42.7023	F	P	1943.33	1649.88	76.209	203.884	0.907816	45.3	38.5	0.23	91.5	7.89	0.34	38.8	0.075	99.9	0	0.038	0.34	0	4.35	0	95.7	20.4	0.22	44.3	32	23.4	49.9	15.4	1.55	98.3	0	0.17	11.1	25.4	66.6	2.38	5.6	22.9	13.5	2.85	0.35	83.3	46	13.2	27.5
205	T memory	27.9973	M	P	1932.57	1300.84	249.907	356.173	1.29381	50.2	41.9	0.063	94.7	4.63	0.6	36.9	0.21	98.9	0.071	0.82	0.82	3.23	16.1	17.7	62.9	17.5	0.3	73.2	21.2	5.28	38.8	42.9	4.13	89	0	6.88	9.06	2.63	93.2	1.5	2.63	22.8	15.1	13.2	1.5	70.2	16.5	5.05	69.6
206	T memory	28.8542	F	N	2648.72	1947.23	313.787	362.838	4.09424	78.2	22.3	0	94.8	5.21	0.036	63.7	0	100	0.013	0	0.22	0	92.9	7.14	0	11.8	0.067	80.6	19.3	0	19.1	74.3	1.23	98.8	0	0	3.6	3.64	96.4	0	0	3.24	35.4	48.5	4.04	12.1	15.1	3.47	82.6
207	T memory	36.1259	F	N	1606.95	1229.9	194.16	161.026	2.40364	66.1	37	0.13	96.9	2.97	0.052	45.8	0	100	0	0	0.14	0	100	0	0	15.7	0.31	84	15.1	0.56	27.5	40.9	2.33	97.4	0	0.23	10.9	7.08	87.8	4.72	0.43	6.26	24.9	35.3	26.4	13.4	37.1	10.1	75.4
208	T memory	24.8405	F	P	1378.16	1056.74	141.449	166.216	2.04651	61.6	16.5	0	92.9	6.44	0.63	66.7	0	100	0	0.016	0.35	5.88	50	23.5	20.6	14.2	0.15	62.8	29.4	7.65	30.1	66.4	1.19	97.5	0	1.28	3.01	4.26	92.2	1.42	2.13	14.2	7.21	13.7	2.4	76.7	9.77	6.33	79.3
209	T memory	40.7775	F	P	2249.11	1489.9	419.926	327.459	3.0515	71.1	35.6	0.25	79.6	15.7	4.48	35.1	0.59	94.4	0.8	4.21	1.75	13.4	14.4	10.3	61.9	23.2	0.74	51.5	35	12.8	23.3	31.8	2.95	96.3	0	0.78	13.5	6.94	78.4	4.08	10.6	17.8	17.6	26.3	2.78	53.5	22.9	6.99	71.4
210	T memory	48.6571	F	N	2593.49	1989.28	202.073	390.764	1.1814	50.8	54.8	0.024	96.3	3.64	0	28.6	0	99.9	0.045	0.045	0.19	6.67	33.3	53.3	6.67	14.6	0.27	81.2	18.4	0.089	43	42.7	1.11	98.5	0.072	0.36	21	3.95	85.3	7.31	3.44	7.51	18.6	15.1	3.88	62.4	22.2	13.7	43
211	T memory	37.0021	F	N	2045.79	1573.06	149.781	316.366	2.79498	66.8	25.8	0.038	93.1	6.85	0	65.2	0	100	0	0	0.039	25	75	0	0	7.69	2.05	75.5	21.3	1.16	23.9	45.1	0.85	99	0	0.12	8.65	7.01	85.7	7.01	0.32	13.5	23.6	6.92	2.04	67.4	28.9	11.7	53.4
212	T memory	26.3847	F	P	2118.4	1567.14	331.266	196.211	1.17108	48.6	38.5	0.28	92.2	5.04	2.43	40	0.2	98.6	0.17	1.05	0.48	2.86	22.9	5.71	68.6	18.1	0.83	62.6	17.5	19.1	41.5	20.9	5.63	93.5	0	0.91	19.3	6.85	87	4.29	1.82	26.4	11.1	4.15	0.24	84.5	20.4	12.8	41
213	T memory	27.6578	F	N	2455.13	1835.79	218.994	371.263	2.08244	58.1	33.2	0.1	95.9	3.92	0.034	51.3	0	100	0	0	0.1	0	88.9	11.1	0	14.2	0.24	86.8	12.9	0	27.9	52.5	1.63	98.3	0	0.045	10.4	13.9	81.1	4.57	0.46	5.82	46.9	24.9	1.63	26.5	24.8	11.1	76.4
214	T memory	39.4798	F	N	2596.91	1992.04	241.948	330.663	4.56322	79.4	33.8	0.025	96	3.96	0	47.2	0	100	0	0	0.36	0	86	14	0	16.3	0.2	84.6	15.2	0.051	17.4	47.5	1.04	97.8	0	1.12	10.7	1.42	96.4	2.14	0	15	12.9	33.5	1.52	52	21	6.52	86.4
217	T memory	28.5284	F	N	2716.83	1913.42	362.173	386.745	3.19905	67.5	36.1	0.027	95.9	4.08	0	52.1	0	100	0	0	0.088	0	77.8	22.2	0	11.3	0.17	82.9	16.9	0	21.1	46.2	3.13	96.8	0	0.068	14.2	4.86	83.7	9.93	1.55	6.79	32.4	29.6	4.63	33.3	28.5	5.64	80.1
218	T memory	31.5455	F	N	1940.1	1647.44	150.484	124.236	1.64643	46.1	32.4	0.13	90.1	9.78	0	53.5	0	100	0	0	0.14	0	80	20	0	12.9	0	78.3	21.7	0	28	45.2	3.35	96.3	0	0.31	9.15	15.3	82.4	2.04	0.26	7.52	48.4	32.6	3.11	16.1	32.4	10.4	82.1
219	T memory	35.7563	F	N	2296.25	1730.92	340.117	194.878	1.531	56.8	38.6	0	94.4	5.59	0	42.6	0	100	0	0	0.13	0	90.9	9.09	0	17.3	0.067	70.9	25.9	3.21	37.1	66.2	2.35	97.7	0	0	8.68	4.07	95.7	0.2	0	6.95	28.2	14.2	0.51	57.1	14.2	7.58	88
220	T memory	22.9131	F	P	2542.94	1937.37	306.178	274.505	1.91391	57.8	24.1	0.046	98.4	1.52	0	51.1	0	100	0	0	1.22	2.73	37.3	0.91	59.1	20	1.72	85.7	4.56	8.01	30.2	20.3	3.89	95.3	0	0.84	5	8.94	89.8	0	1.28	26.9	13.7	12.9	0.4	73	43.7	12.6	70.8
221	T memory	24.6735	F	N	2216.44	1749.75	158.898	292.147	2.54545	61.6	28.7	0	97.7	2.33	0	63	0.034	100	0	0	0.064	0	100	0	0	6.61	0	83.6	16.4	0	24.2	67.5	1.84	98.1	0	0.04	11.2	22.3	75.1	2.66	0	4.08	43	45.7	6.62	4.64	9.78	28.7	64.1
222	T memory	21.4045	F	N	2123.18	1570.63	211.323	314.498	2.38462	58.9	28.2	0.039	94.7	5.21	0.077	56.6	0	99.9	0.058	0.058	0.5	4.35	23.9	13	58.7	13	0.17	76.5	22.5	0.84	24.7	42	2.41	96.5	0	1.05	11.4	8.86	86.1	2.05	2.95	7.9	26.6	20.1	1.32	52	32.1	5.75	83.5
223	T memory	23.8795	F	P	2752.94	2192.98	158.394	391.524	1.87622	57.6	26.8	0.042	89.7	7.57	2.65	53.4	0.021	99.8	0.17	0.042	0.99	0	40.9	6.82	52.3	15.5	0.073	66.6	26.5	6.76	30.7	45.1	2.21	97.2	0	0.56	6.38	4.32	86	4.98	4.65	20.3	14.1	15.9	1.88	68.2	16.1	4.6	81.1
224	T memory	28.3149	F	N	2718	2125.8	128.739	441.736	2.90351	66.2	29.5	0	95.9	4.06	0	53.1	0.018	100	0	0	0.18	5.26	68.4	0	26.3	14	0.069	84.4	14.1	1.46	22.8	55.1	0.51	99.4	0	0.1	6.45	3.95	93.9	1.32	0.88	4.21	20.8	58.4	5.37	15.4	29.2	2.71	92.4
225	T memory	65.5797	F	P	2964.07	1816.29	573.525	530.824	3.97409	76.7	38.2	0	98.5	1.5	0	40.2	0	100	0.042	0	0.4	0	85.4	14.6	0	18.7	0	84.2	15.6	0.22	19.3	27.4	0	98.2	0.49	1.35	15	0.22	96.9	1.34	1.56	18.8	5.69	12.1	2.85	79.4	31.7	1.9	39.6
226	T memory	27.9754	F	N	1625.33	1261.51	179.174	173.703	2.01942	62.4	41.4	0.076	85	14.9	0.025	38.1	0.027	99.8	0.14	0	0.65	3.23	77.4	19.4	0	17.8	0.53	76.6	22.9	0	30.9	57.2	4.38	92.4	0	3.24	5.65	4.85	89.2	5.97	0	15.3	24.9	59.1	2.61	13.3	12.5	10.3	86.2
227	T memory	22.3819	F	N	1313.48	1035.2	48.235	224.213	2.60729	64.4	32.6	0.031	93.3	6.71	0	49.8	0.041	99.9	0.041	0	0.19	21.1	78.9	0	0	14	0.072	78.6	21.2	0.072	24.7	50.2	1.37	98.4	0	0.21	12.8	4.54	77.1	16.9	1.44	8.99	15.6	64.1	8.82	11.5	17.8	4.61	84.8
228	T memory	21.8097	F	N	2354.65	1816.62	264.584	257.933	2.12957	64.1	25.5	0.12	90.9	8.97	0	47.3	0.084	99.8	0.084	0	0.64	0	95.3	3.12	1.56	23.9	0.12	82.5	17.3	0.083	30.1	56.1	1.81	98.2	0	0	7.99	10.9	86.5	1.59	1.06	5.83	39.6	46.5	1.45	12.4	25.1	12	67.6
229	T memory	29.7769	F	N	1869.11	1513.19	129.425	209.776	1.66289	58.7	30.2	0	89.9	10.1	0	57.1	0.019	99.9	0.096	0.019	0.25	0	87	4.35	8.7	10.9	0	77	22.8	0.2	35.3	35.6	4.03	95.2	0	0.76	4.89	5.58	87.7	5.95	0.74	15.3	31	28.4	3.2	37.4	38.4	3.17	87.2
230	T memory	31.3812	F	N	2525.45	1977.8	205.591	317.813	2.17406	63.7	20.8	0	93.1	6.83	0.047	64.3	0	100	0	0	0.23	0	79.2	16.7	4.17	11.4	0.085	70.9	28.9	0.085	29.3	70.9	0.33	99.6	0	0.06	5.37	2.76	92.5	4.72	0	3.23	33.3	39.2	4.58	22.9	17.3	3.79	87.8
231	T memory	24.9719	F	P	1173.67	778.53	181.108	180.167	3.615	72.3	24.6	0.07	92.6	7.33	0	55.3	0.031	99.9	0.047	0	0.61	0	65.7	32.9	1.43	16.5	0.1	72.7	26.7	0.47	20	65	1.74	98.1	0	0.14	4.27	2.21	79.4	17.6	0.74	17.8	19.9	40.1	4.75	35.3	9.16	12.3	78.1
232	T memory	28.1506	F	N	2766.95	1923.04	417.301	395.373	2.00323	62.1	29.5	0	94.3	5.68	0	47.6	0	100	0.022	0	0.23	0	50	50	0	20.4	0.1	75.6	24.2	0.1	31	60.3	2.49	97.5	0	0	4.92	8.47	90.7	0.42	0.42	9.19	22.4	25.6	1.59	50.3	19.4	7.2	71
233	T memory	21.4921	F	P	2203.19	1675.59	107.817	397.688	1.81655	50.5	36.6	0.035	88.9	10.5	0.55	43.4	0	98.6	0.2	1.22	1.3	0.97	22.3	7.77	68.9	16	0	73.7	23.4	2.93	27.8	49	8.67	88.9	0.19	2.2	7.7	8.96	87.2	1.79	2.09	18	18.9	22.7	1.28	57.1	11.7	4.91	76.2
234	T memory	26.089	F	N	3088.17	2411.87	347.116	313.032	1.53388	56.6	30.9	0	94.7	5.29	0	50.7	0	100	0	0	0.057	20	60	20	0	16.7	0.41	80.4	18.8	0.48	36.9	57.4	0.82	99.2	0	0	9.03	13.7	81.3	4.43	0.58	7.07	36.5	28.1	3.45	32	21.9	19	69.2
235	T memory	29.076	F	P	1921.54	1549.12	181.32	142.197	2.05479	60	38.9	0.028	91.5	7	1.47	35.1	0	99.7	0.12	0.18	0.41	2.63	21.1	21.1	55.3	23.4	0	71	21.3	7.64	29.2	54.8	1.37	97.7	0	0.89	12.5	9.19	84.5	4.95	1.41	10	30.5	13.5	0.88	54.9	17.1	14.7	65.5
236	T memory	35.6797	F	N	1859.06	1496.3	79.0704	272.823	2.77108	69	38.8	0	94.7	5.33	0	45.1	0	100	0.041	0	0.23	0	84	16	0	14.3	0.065	86.3	13.6	0.065	24.9	49.3	6.03	93.4	0	0.58	12.5	3.92	89.9	5.98	0.21	13.4	39.7	37.2	2.12	21	17.2	12.5	79.9
237	T memory	30.1383	F	N	3329.22	2513.74	248.584	514.397	2.792	69.8	26.9	0.033	97.6	2.3	0.033	55.8	0.016	100	0	0	0.57	1.59	92.1	4.76	1.59	14.3	0.5	79.9	18.9	0.69	25	39	7.31	85.4	0.45	6.8	8.01	6.56	89.7	1.88	1.88	26.2	22.4	36.4	5.35	35.8	15.3	7.52	76
238	T memory	26.5489	F	P	2267.45	1894.62	139.39	213.145	1.44505	52.6	31.5	0.24	89.8	9.29	0.63	46.9	0.08	99.5	0.21	0.19	1.02	14.6	24.4	18.3	42.7	18.2	1.03	73.9	21.4	3.7	36.4	22.4	8.93	89.7	0	1.37	10.7	7.74	88.6	3.03	0.67	28.5	32.1	12.2	2.65	53	25.9	11.9	65.8
240	T memory	63.1677	F	P	2817.19	1875.07	336.838	593.039	1.64706	58.8	36.5	0	96.3	3.57	0.12	23.9	0.047	99.9	0.047	0	0.17	0	60	13.3	26.7	37.7	1.04	34.5	26.2	38.2	35.7	1.58	2.33	97.7	0	0	6.84	2.41	90.3	4.56	2.68	8.74	6.29	8.6	6.29	78.8	81.6	1.84	9.09
241	T memory	39.0418	F	N	2150.28	1660.27	284.237	195.413	3.09333	69.6	39.7	0.024	96.4	3.59	0.024	39.7	0.024	99.4	0.35	0.21	0.68	2.78	77.8	16.7	2.78	16.5	0.057	90.2	9.66	0.11	22.5	57.6	2.26	97.1	0.15	0.45	5.39	0	98.4	1.08	0.54	17.5	28.9	55	2.64	13.4	9.02	3.22	92.6
242	T memory	67.4497	F	N	1806.21	1275.74	197.384	327.28	3.09302	66.5	30.9	0.032	96.6	3.36	0	50.6	0	100	0.02	0	0.28	0	85.7	14.3	0	16.2	0	86.3	13.7	0	21.5	28.5	6.96	91.4	0	1.61	14.9	0.62	90.3	8.83	0	18.1	28.5	28	3.04	40.5	30.4	4.12	79.4
243	T memory	22.987	F	N	2963.88	2535.56	130.435	278.497	2.51807	62.7	30.2	0.069	92.1	7.77	0.069	52.9	0.059	99.8	0.059	0.059	0.35	0	70.6	23.5	5.88	11.5	0.36	79.2	20.2	0.27	24.9	70.2	1.05	98.8	0	0.15	5.07	6.22	92.2	1.55	0	5.46	32.2	46.6	3.85	17.3	13.7	7.47	86
244	T memory	22.2724	M	N	1693.42	1234.87	224.833	209.799	2.0519	59.3	29.7	0	95.2	4.78	0	56.3	0	100	0	0	0.1	0	77.8	22.2	0	9.92	0.11	82.2	17.6	0.11	28.9	67.1	0.78	99.2	0	0.068	3.74	6.71	90.2	3.05	0	6.8	23.2	63.1	7.72	6.04	16.4	6.28	85.6
245	T memory	27.2334	M	N	3349.84	2497.12	457.319	345.864	2.43798	62.9	29.1	0.11	89	10.8	0.11	55.8	0	99.8	0.17	0.037	0.12	0	75	16.7	8.33	10.7	0.29	77.4	22.3	0	25.8	55.3	2.89	96.8	0	0.27	10.8	12.7	82.9	2.54	1.85	6.93	33.6	40.4	5.05	20.9	17.4	11.5	76.4
246	T memory	23.0062	M	N	1979.14	1372.93	318.689	267.262	1.80495	58.3	32.6	0.064	92.6	7.25	0.096	39.8	0	99.9	0.053	0	0.37	0	57.1	34.3	8.57	23.3	0.045	70.6	29.2	0.18	32.3	39.9	2.32	96.1	0.095	1.51	9.89	1.72	94.7	3.63	0	14.4	24.4	51	5.49	19.1	23.8	5.7	80.9
247	T memory	33.3279	F	P	1443.73	1103.35	114.618	204.924	4.2454	69.2	56.5	0.046	93.4	6.25	0.29	15.5	0	99.8	0.11	0.055	0.51	1.69	39	25.4	33.9	23.5	0	81.5	17.3	1.24	16.3	32.6	5.35	89	0.22	5.46	14.4	2.52	90.2	7.05	0.25	18.9	17.9	25.2	2.88	53.5	19.5	8.21	72.4
248	T memory	27.9945	M	N	1981.4	1323.01	505.407	138.817	2.66805	64.3	21	0	92.6	7.45	0	69.3	0	100	0.029	0	0.11	0	45.5	54.5	0	5.3	0.19	71.7	28.1	0	24.1	51.8	2.79	96.9	0	0.32	12.2	2.9	87.5	8.04	1.56	7.96	14	69.9	9.93	6.16	18.9	4.05	85.1
249	T memory	51.7098	F	N	2052.05	1732.56	141.155	162.404	6.74797	83	24.8	0	96.7	3.31	0	65.1	0.012	100	0	0	0.32	2.44	39	7.32	51.2	8.05	0.2	80.9	18.5	0.39	12.3	31.2	5.3	94	0	0.68	12.7	4.2	89.9	2.52	3.36	17.4	38.5	35.2	4.59	21.7	25.6	7.29	77.7
250	T memory	20.7775	M	N	1453.78	1186.72	80.7653	165.068	2.13725	54.5	31.1	0.12	86.7	13.2	0.039	51.3	0	100	0.023	0	0.35	6.9	79.3	6.9	6.9	15	0.16	58	41.5	0.32	25.5	42.6	5.35	93.8	0	0.9	7.57	22.6	65.2	3.04	9.12	20.6	37.9	14.4	1.73	46	21.7	25.1	39.9
251	T memory	22.3053	F	N	1421.66	1053.55	130.274	231.864	2.73729	64.6	41.3	0.023	91.7	8.31	0	37.9	0	99.9	0.076	0	0.29	3.33	80	10	6.67	16	0.06	82.4	17.6	0	23.6	33.2	4.21	95.4	0	0.4	20.8	3.3	88.6	7.86	0.25	13.2	41.2	29.2	0.6	29	18.4	17.5	76
252	T memory	31.54	F	N	1573.15	1166.5	258.977	131.692	2.29963	61.4	33.9	0.15	96.4	3.44	0.03	42.1	0	100	0	0	0.22	4.55	72.7	9.09	13.6	19.8	0.052	80.1	19.7	0.26	26.7	46.9	2.8	97.1	0	0.1	7.02	7.36	92.3	0.33	0	6.19	51.5	41.3	2.27	4.92	33.6	4.34	93.5
253	T memory	21.8207	M	P	2000.15	1337.01	317.154	299.05	2.86266	66.7	27.8	0	93.8	6.19	0.033	52.3	0	100	0.018	0	0.37	0	47.5	12.5	40	17.4	0	65.6	27.1	7.36	23.3	43.7	2.02	95.4	0	2.63	8.73	4.28	88.1	3.67	3.98	21	14.4	25.2	4.33	56	20.2	10.1	56.5
254	T memory	22.0507	F	N	2853.23	2003.09	341.971	457.701	3.29545	72.5	24.9	0.035	92.5	7.5	0	60.3	0.029	99.9	0.044	0	0.26	0	93.1	6.9	0	12.1	0.073	80.2	19.7	0	22	61.1	4.66	94.6	0	0.76	3.92	6.67	90.4	0	2.96	16.2	27.2	42	5.37	25.6	10.4	13.1	76.8
255	T memory	37.4045	F	P	2226.15	1746.23	210.49	251.746	1.15202	48.5	29.2	0.092	97.6	1.98	0.32	49.7	0.11	99.5	0.027	0.38	4.54	1.48	7.4	6.51	84.6	12.3	0.88	65.6	23.9	9.63	42.1	35.3	1.97	97.5	0	0.48	2.79	12.2	80	2.22	5.56	46.8	23	7.14	1.19	68.6	8.33	22.7	38.1
256	T memory	21.8152	F	N	2319	1718.51	186.335	390.14	3.08182	67.8	23.8	0	97.4	2.64	0	64.6	0	100	0	0	0.2	0	90.5	9.52	0	8.45	0	88.3	11.7	0	22	66.7	0.72	99.2	0	0.045	7.03	7.2	89.8	2.54	0.42	3.49	27.4	47.9	13.7	11.1	17.5	4.61	81.4
257	T memory	25.6537	M	N	1689.45	1174.59	254.112	245.058	2.55	56.1	32.2	0	95.3	4.65	0.072	54.3	0	100	0.042	0	0.42	2.78	86.1	11.1	0	9.97	0	79.2	20.8	0	22	57.3	1.38	98	0.051	0.56	5.11	2.3	96.6	1.15	0	18.2	11.9	20.6	4.67	62.8	13.2	10.7	65.8
258	T memory	54.5654	F	N	1628.1	1282.03	208.428	123.877	2.84362	69.1	41.8	0	94.8	5.18	0	42.3	0	100	0	0	0.1	0	72.7	9.09	18.2	13.1	0.14	72.1	27.7	0.14	24.3	25.7	2.81	96.9	0	0.31	16.7	2.56	93.4	3.85	0.16	16.8	18.3	61.7	3.49	16.7	30.8	6.94	78.4
259	T memory	60.0301	F	P	1768.56	1308.74	248.321	198.512	1.72414	60	39.9	0.055	89.7	8.5	1.71	28.5	0.039	98.2	0.54	1.19	4.57	0.72	2.88	7.19	89.2	24.2	0.45	50.7	17.7	31.2	34.8	25.7	0.66	97.6	0	1.69	6.2	0.61	94.8	1.52	3.05	22.6	6.86	6.95	1.17	84.9	39.7	4.19	23
260	T memory	63.9452	F	P	1749.6	1306.64	278.319	154.687	3.36697	73.4	52.3	0.017	96.1	3.14	0.79	30.8	0.029	97.5	0.35	2.14	0.36	7.5	22.5	7.5	62.5	14.8	0.49	79.6	16.8	3.1	21.8	33.5	1.81	95.9	0.18	2.09	24.1	3.15	91.4	2.77	2.64	13.8	26.7	21.8	5.73	45.8	18	8.12	75.8
261	T memory	51.603	F	N	1974.45	1572.49	189.633	184.291	4.13298	77.7	38.8	0	97.7	2.25	0	45.1	0	100	0	0	0.26	0	100	0	0	13.2	0	89.5	10.4	0.13	18.8	52	0.86	99.1	0	0	12.3	0.56	97.5	1.96	0	6.49	10.6	74.6	3.17	11.6	20.2	3.91	90.3
262	T memory	62.694	F	N	2305.97	1509.36	309.326	444.423	2.21986	62.6	50.9	0	98.6	1.41	0.02	27.4	0	99.9	0.11	0	0.14	0	92.9	7.14	0	19.8	0	94.6	5.28	0.1	28.2	24.6	1.79	97.9	0.09	0.18	30.4	3.49	93.8	2.47	0.22	6.34	42.2	29.3	2.79	25.8	27.5	11.6	84.6
263	T memory	64.909	F	N	1998.75	1370.99	261.2	347.636	4.5614	78	39	0	97.8	2.17	0	47.4	0.018	99.9	0.035	0	0.14	0	82.4	17.6	0	11.4	0	84.8	15.1	0.074	17.1	27	3.13	96.2	0	0.71	20.3	2.09	91.7	6.07	0.19	14.5	24.9	53.1	3.45	18.6	27	3.56	88.9
264	T memory	62.3765	F	P	2092.94	1477.98	288.702	316.403	1.92949	60.2	44.3	0	94.7	5.28	0	24.2	0	99.8	0.2	0	1.3	1.23	13.6	19.8	65.4	26.6	0	74.6	23.7	1.7	31.2	36	4.33	91.9	0.087	3.64	9.96	1.88	92.5	5.31	0.31	33.4	4.75	5.49	2.05	87.6	11.4	4.37	75.4
265	T memory	65.5086	F	N	2480.74	1655.22	528.478	258.274	1.37234	51.6	34.3	0.072	94.5	5.4	0.036	43.9	0.028	99.9	0.028	0	0.25	45	50	5	0	19.5	1.01	76.9	22	0.13	37.6	21.7	3.98	94.1	0.078	1.88	15.2	3.9	89.1	6.79	0.22	15.7	24.8	23.7	1.4	50.1	39.3	4.88	89.8
266	T memory	65.629	F	N	1604.24	1129.58	227.07	232.202	7.18966	83.4	30.1	0	98.6	1.42	0	57.2	0	100	0	0	0.31	0	88.5	7.69	3.85	9.76	0	86	14	0	11.6	28.3	3.31	96.7	0	0	12.1	0.7	96.5	2.82	0	22.6	10.2	64.2	2.64	23	25.8	3.63	90.4
268	T memory	67.3265	F	N	1729.07	1363.37	189.801	160.601	1.04225	44.4	49.6	0.058	95.6	4.31	0.029	31	0	100	0	0	0.26	5.56	77.8	16.7	0	17.1	1.26	75	23.3	0.42	42.6	20.6	42.5	41.2	0.22	16	7.89	2.84	94.9	2.27	0	40.9	40	14.8	1.17	44.5	23.3	5.06	89.7
269	T memory	65.6208	F	P	1548.36	1142.87	200.744	199.034	4.5509	76	35.4	0	92.8	6	1.2	40.7	0	99.9	0	0.1	7.12	0	1.19	2.86	95.9	16.1	0.16	37.1	32.2	30.5	16.7	10.9	3.21	95	0.36	1.43	10.3	4.14	90.6	3.38	1.88	43.1	8.72	6.38	2.34	82.6	30.3	9.72	64.8
270	T memory	62.256	F	N	2922.44	2438.66	167.857	296.978	1.57396	53.2	11.9	0	94.2	5.83	0	64.8	0.038	98.6	1.37	0	11.6	0.53	77.8	21.2	0.53	5.38	0.23	77	22.8	0	33.8	18.3	8.64	88	0.96	2.45	0.9	0	80.4	19.6	0	66.5	25.5	35.4	2.78	36.4	0.68	5.71	94.3
271	T memory	23.1458	M	P	2989.39	2296.08	421.478	253.032	1.25737	46.9	37	0.11	96.8	2.85	0.27	43.6	0.032	99.7	0.097	0.19	0.37	0	46.2	7.69	46.2	17.6	0.24	68.8	25.2	5.76	37.3	30.1	4.17	95.3	0.059	0.47	8.82	14.9	81.5	1.2	2.41	30.2	8.26	3.75	0.82	87.2	25.8	14.2	41.3
272	T memory	20.7885	M	P	2181.51	1515.85	376.178	264.04	2.28521	64.9	17.8	0	94.1	5.58	0.28	64.3	0.047	99.7	0.11	0.095	0.85	0	77.4	14.3	8.33	13.4	0.15	67.5	26.9	5.36	28.4	52	2.45	96.8	0.13	0.62	5.08	10.5	76.3	4.57	8.68	18.4	29.6	23	2.02	45.3	18.6	15.8	56.7
273	T memory	28.7858	M	N	1842.98	1340.14	194.549	285.837	2.99573	70.1	32.1	0.059	92	7.73	0.21	50.9	0.037	99.8	0.15	0.019	0.12	7.69	30.8	38.5	23.1	11.2	0.085	65.7	33.7	0.51	23.4	48.7	4.58	94.9	0	0.52	9.13	10.2	87	1.86	0.93	10.9	50.3	19.5	0.78	29.4	15.9	12.1	73
274	T memory	27.8111	M	N	2085.64	1446.87	305.632	318.469	2.69796	66.1	31.8	0.35	83.6	14.8	1.29	48.6	0.29	99.4	0.14	0.16	1.97	60.9	16.8	7.11	15.2	13.3	2.17	64.1	28.6	5.17	24.5	33.8	9.55	81.6	0.08	8.75	6.4	6.3	84.9	7.14	1.68	20.1	19.7	34.2	7.35	38.8	25.9	5.71	78.6
275	T memory	24.5229	M	N	2755.17	1813.87	591.145	321.854	2.04286	57.2	28.1	0	93.3	6.71	0	57.6	0	99.9	0.079	0	0.28	4	96	0	0	8.95	0	78.7	21.3	0	28	57.4	1.91	97.1	0	0.97	6.94	12.1	83.6	1.68	2.68	12.9	21	31.3	1.98	45.7	16.3	13.2	73.8
276	T memory	24.9966	M	N	1493.68	1021.39	220.122	244.311	2.36842	58.5	38.8	0.029	90.9	8.91	0.15	38.9	0.12	99.2	0.49	0.15	0.24	4.76	38.1	42.9	14.3	17.1	0.066	79.1	20.7	0.2	24.7	45.7	3.23	96.1	0.059	0.65	9.58	8.68	88.8	1.4	1.12	13.4	39.9	32.1	2.2	25.7	21.4	11.4	80
277	T memory	27.2389	M	P	2270.48	1691.66	374.618	194.655	2	62.4	33.6	0.03	79.1	18.4	2.48	28.9	0.035	97.5	0.84	1.6	6.82	0.59	2.5	6.63	90.3	24.5	0.21	31.2	34.2	34.4	31.2	40.8	3.54	92.5	0	3.98	9.34	9.03	86	3.44	1.51	22.6	7.65	10.3	1.69	80.3	14.1	11.7	62.4
278	T memory	24.9802	M	N	1484.05	1069.34	233.419	170.621	1.46974	51	40	0.065	91	8.28	0.65	39.3	0.033	99.6	0.13	0.23	0.17	7.69	61.5	23.1	7.69	19.1	0.2	74.2	25.1	0.47	34.7	59.7	3.31	96.1	0.095	0.48	9.27	8.4	87.7	1.84	2.05	5.58	35.4	29.6	2.72	32.3	16.7	10.3	70.7
279	T memory	29.5058	M	N	2611.08	2134.26	126.889	331.015	1.35849	50.4	29.8	0	94.4	5.57	0	52.9	0	99.9	0.098	0	0.34	0	96.2	3.85	0	15.4	0.17	76.9	22.9	0	37.1	48.5	1.98	97.5	0.29	0.22	19.7	0.71	85.2	14.1	0	7.38	46.2	34.6	1.66	17.5	10.8	5.97	89.8
281	T memory	24.397	M	N	2364.65	1564.53	507.545	268.539	2.38889	55.9	2.24	0	97.4	2.6	0	78.8	0.044	98.5	1.36	0.13	10.9	0.11	77.3	21.7	0.96	1.51	0	72.1	27.9	0	23.4	57.7	4.64	91	0.58	3.82	0.056	0	100	0	0	35.8	19.8	55.1	3.58	21.5	0.11	25	75
282	T memory	24.4463	M	P	2280.62	1641.75	338.279	268.417	1.94393	62.4	24.7	0.043	95.9	4.03	0	63.7	0.017	100	0	0	0.25	4.17	91.7	4.17	0	10.5	0.1	81.8	17.8	0.3	32.1	57.4	2.26	96.7	0	1.07	4.44	8.33	85.6	5.56	0.46	15	21.3	14.5	9.44	54.7	19	14.6	60.2
283	T memory	29.1964	M	N	2498.13	1795.24	353.977	332.678	1.97115	61.5	22	0.049	94.3	5.68	0	59.8	0	100	0.018	0	0.68	1.56	85.9	12.5	0	14.5	0.22	82.3	17.4	0.074	31.2	60.2	2.27	97.1	0	0.59	3.81	1.66	95	3.31	0	18.9	14.9	58.2	6.12	20.7	10.6	5.54	85.1
285	T memory	55.7536	F	P	3766	2664.46	556.936	514.807	3.04	68.4	27	0	94.1	5.37	0.52	47.1	0	99.9	0.059	0.039	3.18	3.21	20.1	10.2	66.5	19.5	0.19	53.9	27	18.9	22.5	25.1	3.14	96.6	0.11	0.11	7.13	0.79	91.7	7.51	0	43	11.8	15	5.77	67.4	19.3	3.79	73.8
286	T memory	44.5722	F	P	2521.13	1394.29	605.321	446.636	1.83801	59	30.1	0	95.8	4.2	0	53.1	0	100	0	0	0.3	0	96.3	3.7	0	13.6	0.081	82.4	17.1	0.41	32.1	25.1	2.98	95.2	0.081	1.77	19	1.7	88.9	8.71	0.64	14.8	9.41	70.3	4.64	15.7	32.7	4.01	77.1
287	T memory	50.0397	F	P	1677.11	1057.81	286.04	318.422	3.25792	72	46.2	0	95	4.92	0.11	27.5	0	99.6	0.29	0.16	0.7	0	58.2	21.5	20.3	21.4	0.12	74.4	24.3	1.2	22.1	22.5	1.79	97.6	0	0.64	18.7	0.77	81.5	6.8	11	17.9	7.73	59.6	4.83	27.9	33.6	5.24	51.6
288	T memory	48.1013	F	N	2525.75	2110.85	134.263	260.449	2.56432	61.8	33.6	0	96.5	3.55	0	50.2	0	100	0.021	0	0.5	14.9	66	19.1	0	13.4	0.56	77.7	20	1.75	24.1	42	2.92	95.3	0	1.75	10.2	0.54	96.8	2.69	0	19.4	26.3	23.2	8.02	42.5	19.8	4.83	77.5
289	T memory	57.7467	F	N	2124.67	1406.59	415.616	284.719	2.42692	63.1	35.3	0	93.5	6.49	0.059	48.9	0.25	99.3	0.32	0.13	0.48	17.4	56.5	8.7	17.4	13.4	0.23	66.5	33.1	0.15	26	48.1	4.23	94.2	0.052	1.56	14.8	4.75	84.7	8.83	1.7	14.1	20.8	24.2	3.2	51.8	12.2	10.3	74.7
290	T memory	45.5825	F	N	1164.25	813.562	166.389	168.274	1.86364	57.4	40.7	1.43	81.7	5.19	11.7	33.1	0.83	89.6	0.45	9.14	4.96	8.53	2.3	1.84	87.3	17.5	1.11	66.2	22.7	9.97	30.8	28.5	4.56	92.6	0.075	2.99	11.3	2.46	91.5	5.48	0.57	25.7	13.2	20.7	1.57	64.5	24.1	4.42	80.7
292	T memory	54.6995	F	N	2726.78	2184.95	212.328	307.479	7.2735	85.1	23	0.033	96.7	3.2	0.067	71.9	0	100	0	0	0.092	8.33	83.3	8.33	0	4.06	0	78.3	21.4	0.38	11.7	47.4	3.06	96	0.12	0.82	11.6	6.73	76.9	9.62	6.73	17.8	25.3	41.2	3.75	29.7	15.3	10.6	62.8
293	T memory	54.5161	F	P	2262.99	1747.67	134.068	365.693	2.29749	64.1	28.7	0.14	92.4	4.66	2.76	51.5	0	99.3	0.039	0.65	1.56	0	7.64	5.1	87.3	15.6	0.83	51.1	16	32.1	27.9	15.9	5.87	89.7	0.14	4.29	12.2	3.93	91.4	3.55	1.12	39.8	12.3	6.99	1.09	79.6	24.7	6.65	73.4
294	T memory	50.2204	F	P	2510.32	1948.34	180.96	365.942	3.80303	75.3	33.2	0.1	89.3	8.85	1.79	44.5	0.094	97	0.99	1.87	2.86	0.87	7.87	24.2	67.1	16.9	0.2	61.5	33.3	4.99	19.8	35.6	5.7	92.6	0.45	1.25	11.3	7.02	85.1	3.09	4.78	24.7	18.1	18.9	6.43	57.6	16.2	8.02	67.9
296	T memory	44.7337	F	P	1447.46	1127.77	196.416	91.4247	2.223	63.8	40.2	0.024	93.7	6.23	0	43.7	0.067	99.9	0	0	0.2	5	35	35	25	13.6	0.14	74.1	25.4	0.5	28.7	76.8	0.8	99.1	0	0.11	6.67	1.64	96.7	1.64	0	4.4	33.8	54.2	1.99	9.95	6.26	8.04	85
297	T memory	42.6858	F	P	2123.82	1570.68	295.525	251.584	1.88854	61	35.7	0	90.9	8.33	0.74	44	0.024	99.6	0.072	0.29	0.54	0	19.6	25.5	54.9	17.4	0.12	66.4	25	8.4	32.3	32.9	2.24	95.8	0.061	1.88	9.81	5.89	78.5	3.66	12	26.6	8.01	7.56	3.67	80.8	16.1	4.58	60.7
301	T memory	53.2485	F	P	2285.98	1754.16	294.829	220.769	2.7012	67.8	48.8	0.04	89.8	8.63	1.56	32.8	0	99.4	0.5	0.12	0.74	0	11.7	37.7	50.6	15.6	0.062	48.6	42.8	8.49	25.1	10.2	7.42	52.2	5.12	35.3	16.1	2.11	56.2	3.57	38	25.7	4.37	11.6	4.88	79	29.2	0.8	18.7
303	T memory	40.1342	F	N	1899.05	1414.71	234.283	234.283	2.85841	64.6	32.7	0.031	94.8	5.15	0.062	56.3	0.036	99.9	0.018	0.036	0.14	0	100	0	0	9.32	0	82.5	17.2	0.33	22.6	66.1	0.57	99.3	0	0.088	6.82	1.71	95.7	1.71	0.85	6.94	20.6	34	4.2	41.2	14.5	9.88	66.7
320	T memory	36.2765	M	N	2471.78	1759.31	465.507	222.19	2.15488	64	26.7	0	83.4	16.5	0.038	58	0	99.9	0.11	0	0.25	0	70.8	29.2	0	12	0	61.7	38.3	0	29.7	53.5	3.04	94.2	1.03	1.69	8.99	3.67	81.7	11.5	3.18	15.2	24.2	28.6	9.29	37.9	12.6	8.23	63.2
322	T memory	34.3819	M	N	1315.7	866.009	273.309	161.549	1.60423	53.1	36.4	0.068	90.1	9.88	0	39.9	0.031	99.8	0.092	0.031	0.73	10.2	28.8	49.2	11.9	20.4	0.18	68.9	30.4	0.48	33.1	37.5	9.34	89.9	0.053	0.69	14.4	2.06	93	4.81	0.14	15.4	48.1	24.9	2.95	24	23.8	3.08	84.4
323	T memory	32.501	M	N	1863.11	994.029	461.624	391.457	2.44344	54	42.6	0.028	93.9	6.06	0	36.6	0	100	0.033	0	0.37	0	64.5	35.5	0	17.2	0	73.9	26.1	0	22.1	50	1.01	98.7	0	0.3	8.04	2.21	96.3	1.47	0	8.16	13	68.1	4.71	14.1	25.5	2.32	91.4
324	T memory	34.2752	M	N	1804.87	1276.26	381.126	124.122	2.37755	46.6	34	0.081	88.6	11.2	0.12	44.8	0.092	99.6	0.18	0.092	0.91	1.52	59.1	21.2	18.2	15.5	0.18	71.2	28.3	0.36	19.6	24.3	10.7	87.3	0.27	1.75	6.3	15.1	76.6	4.69	3.65	31.6	30.4	22.4	3.74	43.4	26.9	14.1	62.7
327	T memory	39.5619	M	P	4690.23	3143.66	743.135	775.729	1.8685	61.1	25.1	0	97	2.97	0	62	0	100	0.017	0	0.44	14.3	57.1	26.2	2.38	10.8	0.097	73.8	25.8	0.29	32.7	66.2	0.27	98.5	0	1.28	7.12	0	88.4	11.3	0.28	13.5	4.8	10	4.07	81.1	7.16	4.67	66.8
334	T memory	66.4641	M	P	2242.78	1799.37	108.314	320.88	0.477636	29.9	36.3	0	87.5	9.79	2.72	34.8	0.063	88.3	0.57	11.1	2.35	0	10.3	15.9	73.8	22.5	0.39	51.3	27.8	20.5	62.6	41.3	7.69	22.9	2.14	67.3	3.96	3.98	87.3	5.84	2.92	41.7	3.25	6.98	3.78	86	9.33	2.48	54.6
343	T memory	61.295	M	P	1322.48	910.244	143.13	256.24	1.78361	54.4	41.4	0.029	91.5	7.2	1.23	45.3	0	96.8	1.91	1.33	0.4	0	26.5	26.5	47.1	10.3	0.46	32.7	44.7	22.2	30.5	19.7	16.1	39.4	0.86	43.6	5.55	6.08	62.7	8.37	22.8	40.3	20.4	12.1	3.46	64	9.86	10.1	40.5
351	T panel	64.6407	F	N	2447.77	1733.56	394.424	303.684	4.51852	73.2	35.4	4.08	95.7	0.21	0.027	48.7	0.039	99.9	0	0.019	0.12	23.1	61.5	7.69	7.69	12.8	30.6	69	0.22	0.15	16.2	22.6	0	91.3	6.06	2.65	16	5.63	83.1	10.2	1.07	13.4	4.79	25.6	33.5	36.1	41	26.3	65.1
352	T panel	59.7043	F	P	3519.35	2799.68	210.31	483.835	3.51942	72.5	54	11.9	84.9	0.017	3.23	20.5	0.72	94.7	0	4.61	2.08	2.2	5.73	0	92.1	19	34.1	55.3	0.048	10.6	20.6	25.6	0.38	91.1	1.64	6.92	22.9	2.39	92.1	3.38	2.11	15.3	2.53	6.53	7.79	83.2	29	11	59.8
353	T panel	38.1739	M	P	1985.24	1727.31	100.906	130.384	1.15181	47.8	35	11.6	88.1	0	0.26	39.5	0	99.9	0	0.075	0.36	33.3	25	4.17	37.5	22.9	40.4	45.2	0.065	14.4	41.5	28	0.24	94.1	1.77	3.91	4.59	3.36	87.7	4.1	4.85	40.5	1.78	3.77	6.69	87.8	23.4	6.16	43.5
354	T panel	63.6523	F	P	1301.57	917.349	245.216	130.678	5.00633	79.1	42.1	5.24	94.7	0	0.02	39.3	0	100	0	0	0.076	11.1	77.8	0	11.1	15.4	31	47.6	0.11	21.3	15.8	18.5	0.46	97	0.46	2.06	13.6	8.1	86	2.49	3.43	33.2	1.92	5.75	29.8	62.5	32	10.5	51.1
356	T panel	55.0637	M	N	2269.6	1489.05	184.039	583.649	2.39313	62.7	45	3.06	96.9	0.073	0	35.4	0.093	99.9	0	0	0.099	0	100	0	0	16.2	25.7	73.7	0.61	0	26.2	61.7	0	98.2	1.33	0.47	11	2.88	95.2	1.68	0.24	4.14	1.91	26.8	47.1	24.2	21.3	7.82	79.2
357	T panel	51.4825	F	P	2385.66	1605.89	129.82	628.869	2.68085	63	48.9	7.07	92.1	0	0.8	17.9	0.12	95.7	0	4.15	4.13	0.52	3.09	1.03	95.4	25.5	35.5	57.2	0	7.3	23.5	17.8	0.8	79.6	0.8	18.8	28.9	12.6	86.1	0.89	0.39	15.7	12.6	16.6	9.47	61.4	30.1	18.6	75.5
358	T panel	64.7803	M	N	2103.85	1685.97	184.683	219.577	1.90333	57.1	47.3	6.69	93.2	0.1	0.051	42.1	0.2	99.7	0.029	0.11	0.24	10	75	0	15	8.36	33.5	65.6	0	0.87	30	19.6	0.7	89.5	3.51	6.32	29.2	11.6	83.9	2.52	1.97	15	3.53	11.4	24.4	60.7	23.2	9.51	56.6
360	T panel	62.7762	M	N	2127.04	1639.78	205.6	271.625	1.02059	44.6	39.8	6.21	93.8	0	0	48.7	0.031	99.9	0.031	0.031	0.29	10.5	68.4	0	21.1	7.83	27.9	70.5	0.19	1.35	43.7	33.3	0.14	31.6	2.32	65.9	16.6	0.47	86.9	12.2	0.47	8.57	2.34	16.4	18.9	62.4	38.4	3.33	81.2
361	T panel	63.5784	M	P	2405.15	1915.52	285.487	181.883	1.25553	51.1	37.9	6.98	90.9	0	2.07	39.5	0.13	99.4	0	0.43	2.67	4.9	2.45	0.49	92.2	16	40.2	44.6	0.33	14.9	40.7	10.5	0.16	46	25.3	28.6	6.61	4.47	80.9	11.2	3.47	58	0.59	2.21	13.4	83.8	20.2	5.11	40.7
362	T panel	32.104	F	P	2001.4	1524.75	217.074	247.151	1.82704	58.1	44.1	8.68	86.4	0	4.92	36.9	3.62	92.6	0	3.78	2.21	43.1	2.13	0.53	54.3	12.8	38.7	55.3	0.091	5.95	31.8	34	1.83	65.2	7	25.9	9.77	3.96	90.8	3.74	1.54	27.3	4.63	23.9	16.3	55.2	21.2	8.42	79.9
363	T panel	35.154	M	N	1884.67	1264.22	321.884	277.512	2.21786	62.1	59.7	11.5	88.4	0.074	0.055	18.6	0.59	99.4	0	0	0.43	41	56.4	2.56	0	18.6	37.9	61.9	0.18	0.059	28	26.1	0.84	86.6	7.66	4.86	21.1	7.86	83.6	6.59	1.97	9.11	15	28.1	18.7	38.2	36.5	19.8	70.6
364	T panel	58.2642	M	N	1163.74	903.712	133.094	118.885	4.83766	74.5	48.8	4.23	95.7	0.019	0.019	36.1	0.025	100	0	0	0.33	19.4	80.6	0	0	12	33.4	66.3	0.23	0.076	15.4	26.4	1	84.7	8.15	6.16	20.3	6.71	90.9	2.38	0	21	5.02	47.7	24.5	22.8	23.4	9.21	83.8
365	T panel	64.5092	F	P	1963.73	1458.04	303.195	188.414	1.72727	57	53.5	19.7	69.7	0.18	10.4	20.9	7.03	67.9	0.22	24.9	1.39	22	11.9	0	66.1	17.6	35.9	58.1	0.27	5.75	33	24.3	3.59	29.9	13	53.5	21.2	3.07	75.2	14.4	7.38	14.2	4.15	23.6	18.3	53.9	33.3	7.13	71.9
366	T panel	63.6988	M	N	3560.01	2364.65	745.411	417.121	3.13488	67.4	38.8	4.13	95.7	0.15	0	38.1	0.026	100	0	0	0.34	14.7	85.3	0	0	20.7	31.2	65.3	0.72	2.79	21.5	36	0.35	96	1.91	1.73	9.8	6.05	85.4	7.64	0.96	11	6.82	30.4	13.9	48.9	38.6	25.9	55.2
368	T panel	61.0212	F	N	1513.54	1072.87	216.309	215.07	3.15351	71.9	48.5	5.59	94.3	0.038	0.019	37.6	0.05	99.9	0.025	0	0.25	25.9	74.1	0	0	10.9	30.3	69.3	0.17	0.26	22.8	36.5	0.24	95.1	2.33	2.33	20.2	3.93	85.9	5.97	4.22	6.31	7.44	24.7	14.9	53	30.1	10.9	59.1
373	T panel	56.0794	F	P	2152.04	1409.32	334.072	387.679	3.20942	61.3	53.3	9.56	84	0.083	6.34	28.6	0.92	98.4	0.077	0.58	0.52	19.1	29.8	0	51.1	14.4	23.8	56.4	0	19.7	19.1	21.3	0.33	75.2	19	5.49	11.4	3.72	87.9	4.64	3.72	30.9	0.8	19.8	32	47.4	22.6	8.92	62.3
374	T panel	45.0951	F	P	1960.9	1638.73	104.464	206.536	2.28041	67.5	40.3	7.53	91.3	0.076	1.12	42.4	0.024	98.2	0	1.74	1.33	2.31	7.69	0.77	89.2	12.1	40.8	52.5	0.34	6.37	29.6	16.4	0.14	65.5	20.3	14	7.13	3.59	90.5	3.59	2.29	51.7	2.66	3.38	38.8	55.2	16.1	6.08	49.9
375	T panel	36.7858	M	N	1658.23	1128.45	301.979	213.239	2.57977	66.3	48.1	6.66	93.2	0.15	0.022	29	0.036	100	0	0	0.16	13.3	86.7	0	0	18.6	28.1	69.3	1.39	1.23	25.7	46.3	0.29	96.8	2.02	0.87	9.09	1.18	95.3	3.24	0.29	13.1	4.08	23.1	21	51.8	28.1	8.46	67.8
376	T panel	57.2485	M	P	1618.66	1173.53	191.237	250.632	1.26699	52.2	42.5	6.85	93.1	0	0	38	0	100	0	0	0.1	50	50	0	0	16.9	39.4	56.1	0.077	4.33	41.2	13.8	0.24	56	1.92	41.8	4.84	2.73	86.7	4.78	5.8	26.3	2.13	3.7	3.82	90.3	51.4	4.73	16.7
377	T panel	54.7762	F	N	1523.98	1033.71	255.955	225.661	5.55862	80.6	40.3	7.42	92.1	0.13	0.31	43	0.02	99.8	0.039	0.18	0.25	13.3	66.7	3.33	16.7	13.3	36.1	63.2	0.13	0.63	14.5	29.1	0.32	93.6	5.13	0.96	24.8	9.59	87	3.2	0.19	11.9	4.72	39.4	28.3	27.6	29	5.81	74.4
378	T panel	37.3498	F	N	2146.55	1615.07	294.507	221.524	5.30147	72.1	26.5	6.52	93.5	0	0	61.6	0	100	0	0	0.18	5.26	84.2	10.5	0	9.28	27.7	72.1	0.1	0.1	13.6	64.5	0.079	98.6	1.27	0.079	7.45	0.68	99.3	0	0	5.72	4.46	58	25	12.5	18.9	10.2	81.9
381	T panel	55.5346	M	N	2258.33	1607.31	344.979	281.123	0.992991	42.5	53.9	13	86.6	0.38	0.059	19.7	0	99.9	0.081	0	0.14	44.4	55.6	0	0	23.7	33.8	64.3	1.54	0.4	42.8	14.1	0.89	76.5	15.5	7.04	21.6	3.71	65.9	23.3	7.06	9.15	4.82	24.8	31.3	39.1	51.6	7.3	53.2
382	T panel	41.7467	M	N	1935.45	1340.57	326.471	251.827	2.3876	61.6	50.8	6.69	92.2	0.52	0.56	27.1	0.4	99.4	0	0.2	0.37	44.1	20.6	2.94	32.4	19	25.9	72.2	0.75	1.1	25.8	41.6	0.57	79.3	17.3	2.83	20.8	2.51	87.6	8.67	1.26	9.35	2.8	16.2	49.9	31.1	20.7	6.95	70
383	T panel	59.6386	M	P	1598.96	917.523	486.555	179.188	2.63934	64.4	41.2	4.41	90.4	0	5.2	33.9	0	100	0	0	0.38	11.1	86.1	0	2.78	20.9	21.4	73	0.1	5.56	24.4	20.7	2.54	65.5	11	21	9.2	6.33	86.4	5.12	2.11	35.3	23.9	8.24	7.93	59.9	29	8.69	65.7
384	T panel	36.8077	F	P	2527.64	2024.81	166.965	312.698	3.5202	69.7	45.3	5.3	94.1	0.022	0.54	39.1	0.026	99.6	0.026	0.36	0.87	3.53	14.1	1.18	81.2	11.1	17.4	72.6	0.092	9.91	19.8	35.4	0	73.7	7.5	18.8	10.8	1	90.3	6.67	2	27.7	0.65	6.22	14.5	78.6	17.9	3.6	55.8
385	T panel	57.8617	M	N	1752.99	1255.7	288.954	194.063	2.64427	66.9	50.7	7.06	92.9	0.02	0.02	21	0	100	0	0	0.11	18.2	72.7	0	9.09	25.1	34	65.7	0.04	0.24	25.3	16	0.33	81.1	9.3	9.3	11.9	4.93	89.5	4.93	0.67	24.3	1.97	22.3	26.5	49.3	43.9	20.9	62.7
386	T panel	57.1006	F	N	2336.51	1498.78	418.184	390.896	4.08939	73.2	62.8	20.9	76.8	0.18	2.08	22	0.34	99.3	0.042	0.29	0.11	16.7	83.3	0	0	12.8	35.4	63.4	0.43	0.72	17.9	20.1	0.94	82.9	9.77	6.39	34.3	3.08	91	5.5	0.44	2.72	6.94	48.6	25	19.4	38.2	14	79.4
387	T panel	25.9247	M	N	2186.07	1630.71	307.588	230.691	4.41615	71.1	31.7	5.52	94.4	0.06	0	55.1	0.017	99.9	0.035	0	2.23	0.85	97.9	0.85	0.43	7.28	22.5	76.7	0.52	0.26	16.1	52	0.16	94.9	3.96	0.97	10.8	3.5	77.4	16	3.11	10.8	5.86	38.3	27.3	28.5	22.4	8.27	59.2
389	T panel	26.5489	M	N	3746.09	2465.81	606.875	641.15	1.6208	53	55.4	9.26	89.7	0.17	0.87	19.9	0.067	99.9	0	0	0.41	19.4	29	3.23	48.4	20.4	24.9	73.8	0.13	1.18	32.7	16	1.22	82	10.7	6.09	21.6	2.31	83.7	11.5	2.51	11.8	2.93	22.2	32.4	42.5	46.4	4.99	48.6
391	T panel	21.5907	F	P	1934.19	1515.48	116.395	289.817	1.88365	59.9	30.4	6.62	92.7	0.19	0.46	23.2	0.1	99.9	0	0.05	10.8	0.32	97.5	0.11	2.03	25.8	22.4	67.1	0.23	10.3	31.8	13.4	0.33	76.8	7.36	15.5	7.07	2.17	85.4	9.29	3.1	44.3	1.04	20.7	19.3	58.9	29.5	4.08	54.3
392	T panel	24.9227	F	N	4216.34	3466.35	372.432	346.806	3.17961	65.5	34.7	10.7	89.2	0.091	0	21.1	0	100	0	0	16.1	0.33	99.2	0.46	0	18.8	26.2	73.6	0.17	0.056	20.6	22.8	0	97.8	2.06	0.15	11.6	2.9	93	4.06	0	22.2	0.76	78.8	12.1	8.32	39.7	6	83.1
393	T panel	52.6133	F	P	1513.67	1223.3	111.152	169.226	2.38686	65.4	40	4.62	94.5	0.052	0.78	29.5	1.34	93.8	0.28	4.57	9.25	3.82	31.8	2.36	62	15.4	17.3	77.6	0.34	4.73	27.4	15.1	1.15	86.8	4.61	7.4	12.9	4.62	92.5	2.5	0.39	47.8	4.05	20.2	13.8	62	18.7	10.6	73.7
395	T panel	64.3176	F	N	1124.37	823.475	91.4973	178.898	1.87342	59.2	47.6	7.83	91.9	0.073	0.2	36.6	0.095	99.7	0.064	0.13	0.35	13.3	33.3	6.67	46.7	13.1	29.9	67.5	0.8	1.78	31.6	46	0.28	94	4.59	1.14	10.1	6.71	82	9.52	1.73	21.1	3.31	20.3	43	33.4	18.6	15.2	54.8
396	T panel	65.0869	F	P	1757.95	1482.55	138.651	130.383	2.18272	65.7	62.2	14.3	48.3	1.11	36.3	21.4	0.29	88.3	0.098	11.3	0.29	7.14	25	0	67.9	11.4	41.8	51.1	0.55	6.57	30.1	39.1	0.17	93.7	2.1	4.02	10.9	1.46	90.6	4.59	3.34	24.9	3.11	5.95	17.7	73.3	21.2	8.69	53.1
397	T memory	50.9459	M	P	2716.74	2148.62	378.746	166.853	3.91753	76	26.2	0	89.5	8.67	1.84	45.6	0	99.6	0.18	0.2	3.08	0.27	2.47	1.92	95.3	23.1	0.036	30.5	21.1	48.3	19.4	26.6	1.86	80.6	0.37	17.1	7.27	8.18	81.4	6.36	4.09	36.7	6.56	6.03	3.51	83.9	12.8	5.18	58.5
400	T memory	56.6927	M	P	1498.64	999.612	352.471	137.789	2.42642	64.3	42.4	0.022	89.8	10.2	0	44.5	0.021	99.9	0.086	0	0.15	0	62.5	25	12.5	10.1	0.47	62.4	33.5	3.68	26.5	20.2	1.25	92.6	0.23	5.93	12.4	0.75	82.5	2.24	14.6	28.8	11.7	24	8.65	55.6	15.3	4.97	74.8
401	T memory	51.0281	M	P	1251.93	929.827	132.832	185.381	3.02979	71.2	21.9	0	95.9	3.99	0.13	61.5	0	99.9	0.076	0.03	0.66	5.63	32.4	15.5	46.5	10.7	0.17	73.2	24.6	2.01	23.5	58.6	1.54	97.4	0	1.1	6.95	1.62	87.9	10.1	0.4	15.9	24.2	26.4	7.79	41.6	11.4	9.34	80.1
402	T memory	58.4175	M	P	1416.36	994.862	219.564	191.692	2.05517	59.6	29.2	0	96.4	3.58	0.038	42.7	0	98.3	0	1.66	6.01	0.74	2.4	0.18	96.7	16	0.14	70.8	20.2	8.83	29	31.4	0.29	98.5	0	1.24	5.38	0.85	87.2	6.38	5.53	31.1	6.41	14	11	69	24.7	4.35	64.6
403	T memory	56.7775	M	P	1573.27	1185.87	201.374	175.163	3.53234	71	22.9	0	95.6	4.08	0.33	57.2	0.016	99.9	0.082	0.016	1.28	3.65	32.1	20.4	43.8	12	0.078	74	22.6	3.27	20.1	28.8	1.95	97.2	0	0.8	4.13	4	90.4	4.8	0.8	31.1	20.9	40.6	4.03	34.5	30.1	13	73.4
404	T memory	58.1054	M	P	1574.71	1124.54	142.286	304.3	3.97253	72.3	22.4	0	95	4.96	0.04	58.8	0	99.1	0.046	0.84	1.56	3.45	32.8	12.6	51.1	12.9	0	56.7	36.1	7.16	18.2	34	1.78	96.7	0.52	1.05	9.07	1.57	90.6	7.45	0.39	25.2	5.63	34.1	13.5	46.8	22.5	3.64	60.3
405	T memory	52.271	M	P	2443.67	1461.74	489.728	487.246	1.48177	56.9	46.8	0	98.5	1.54	0	13.4	0	100	0	0	0.1	0	44.4	44.4	11.1	34.9	0.098	44	44	11.9	38.4	8.12	1.46	90.6	0	7.92	13.3	3.43	92.9	2.29	1.4	14.1	29.5	28	3.73	39.1	60.4	13.1	55.2
[truncated: 39 more columns]

## Sheet: data
Age (years)	Sex (Male/ Female)	CMV status (neg/pos)	CD45+ Abs Cnt	CD3+ Abs Cnt	CD4+/CD8+ ratio	CD3+ CD4+ CD8- Abs Cnt	T CD4+ naive CD62L+ CD45RA+ CD27+ CD28+	T CD4+ Central memory CD62L+ CD45RA- CD27+ CD28+	T CD4+ Effector memory CD62L- CD45RA+/- CD27+/- CD28+	T CD4+ EMRA CD62L- CD45RA+ CD27- CD28-	CD3+ CD4- CD8+ Abs Cnt	T CD8+ Naïve CD62L+ CD45RA+ CD27+ CD28+	T CD8+ Central memory CD62L+ CD45RA- CD27+ CD28+	T CD8+ Effector memory CD27+ CD62L+ CD45RA- CD27+ CD28+/-	T CD8+ Effector memory CD27- CD62L+ CD45RA- CD27- CD28+/-)	T CD8+ pE1/pE2 CD62L- CD45RA+ CD27+ CD28+/-	T CD8+ EMRA CD62L- CD45RA+ CD27- CD28-	CD3+ CD4+ CD8+	CD3+ CD4+ CD8low	CD3+ CD4 -CD8-	CD3+ CD4- CD8low	Tregs CD3+ CD4+ CD45RA- CCR4+ CD25high CD127-	Tregs HLA-DR+	CD3+ CD4+ CD45RA- HLA-DR+	CD3+ CD8+ CD45RA- HLA-DR+	CD3+ CD56+	CD3+ CD16+	CD3+ NKB1- NKp30+	B cells CD45+ CD19+ Abs Cnt	B CD19+ Naïve CD27- IgD+	B CD19+ memory CD27+ IgD-	B CD19+ Marginal zone IgMhigh IgDlow CD27+	B CD19+ switched IgM- IgD- CD27+/-	Plasma Blastes CD19+ CD38++ CD24-	B CD19+ transitional CD38+ CD24+	B CD19+ CD5+	NK cells CD45+ CD16+ CD56+ Abs Cnt	NK CD16low CD56high	ratio NK CD16low / CD16high	NK HLA-DR+	NK NKp46+	NK NKp30+
percentage relative to :			N.A.	N.A.	N.A.	N.A.	all T CD4+	all T CD4+	all T CD4+	all T CD4+	N.A.	all T CD8+	all T CD8+	all T CD8+	all T CD8+	all T CD8+	all T CD8+	all T (CD3+)	all T (CD3+)	all T (CD3+)	all T (CD3+)	all T CD4+	Tregs	all T CD4+	all T CD8+	all T (CD3+)	all T (CD3+)	all T (CD3+)	N.A.	all B CD19+	all B CD19+	all B CD19+	all B CD19+	all B CD19+	all B CD19+	all B CD19+	N.A.	all NK	N.A.	all NK	all NK	all NK
19.1759	M	neg	2068.48	1451.4	1.0516	621.201	28.9	37.769	27.392	0	590.721	52.2956	11.61	18.72	4.68234	4.58388	1.65636	0.475	0.21	13.65	3.71	2.22024	36.3	1.62	7.54	1.92	3.62	0.078	368.427	50.4	12.1	19.1	22.8	3.3516	11.7	2.21	216.43	6.72396	0.0720867	2.83	4.88	74.3
19.4442	M	neg	2944.89	2113.46	1.05728	936.262	34.6	37.6065	21.7884	0	885.539	61.642	9.1485	13.532	3.4646	3.80196	1.34787	0.425	0.215	11	3.475	2.4257	24.6	0.95	5.44	1.8	1.28	0.29	599.536	61	8.21	19.2	17.4	0.53592	7.28	10.4	197.96	8.6351	0.0945122	0.0243	0.0846	0.761
20.7775	M	neg	1453.78	1186.72	2.13725	646.762	51.3	26.9637	15.2267	0.02415	302.614	39.9588	4.93564	14.105	7.58632	10.7738	9.476	0.395	0.605	16.05	3.255	2.02436	33.5	3.05	11.8	4.6	2.18	0.084	165.068	66.8	11.7	7.29	15.3	6.7626	3.47	4.81	80.7653	12.9634	0.148943	3.83	27.4	89.8
20.7885	M	pos	2181.51	1515.85	2.28521	983.783	64.1071	16.7498	13.4291	0.070805	430.5	50.336	3.87604	13.485	5.09268	9.6784	8.3352	0.265	0.0915	4.65	2.38	1.3566	30.1	1.42	11.2	1.28	1.57	0.64	264.04	88	1.95	6.15	4.82	0.160988	5.57	5.06	376.178	1.8582	0.0189338	10.7	3.7	40.7
21.4045	F	neg	2123.18	1570.63	2.38462	925.1	56.5434	26.7054	13.0545	0.2935	387.945	40.53	9.8154	28.6493	3.45396	3.6893	4.108	0.104	0.0545	13.55	3.71	1.42758	32	2.51	3.07	8.49	5.27	1.83	314.498	52.8	15.7	7.26	14.5	5.278	3.78	14.4	211.323	4.93601	0.0519231	2.33	5.17	45.1
21.4921	F	pos	2203.19	1675.59	1.81655	846.173	42.7924	32.5374	15.9269	0.8957	465.814	43.561	6.7144	9.48987	2.20311	7.488	10.278	0.205	0.048	20	1.935	2.914	37.2	3.36	10.9	6.52	3.52	0.61	397.688	66	10.5	13.1	16.2	0.71118	5.63	9.96	107.817	15.4286	0.182432	4.73	16	75.8
21.8097	F	neg	2354.65	1816.62	2.12957	1164.45	47.2054	23.1795	24.4821	0.009984	546.801	55.0902	6.91135	19.9796	5.12793	5.01963	0.72292	0.215	0.36	3.57	2.275	2.1228	28.2	1.25	5.44	3.61	3.14	0.8	257.933	60.3	19.8	12.4	30.1	1.14982	2.2	4.66	264.584	4.35525	0.0455357	2.37	7.48	61.6
21.8152	F	neg	2319	1718.51	3.08182	1165.15	64.6	23.1812	8.65004	0	378.072	66.1664	6.31294	15.0518	2.4535	2.62797	0.38739	0.1245	0.1095	6.81	3.75	1.986	24.1	2.27	6.31	7.98	2.57	1.26	390.14	69.6	9.2	13.1	17.4	1.35024	7.82	15.5	186.335	16.5638	0.19852	4.48	16.5	68.1
21.8207	M	pos	2000.15	1337.01	2.86266	891.785	52.3	26.0764	16.3518	0.148	311.523	41.6898	7.69113	13.4532	6.74074	8.316	11.76	0.1465	0.155	7.985	2.49	1.6375	33.3	2.59	7.79	4.38	4.87	0.85	299.05	75.8	5.35	12.1	7.09	1.02096	10	13	317.154	12.1824	0.138723	2.94	14.7	76.3
22.0507	F	neg	2853.23	2003.09	3.29545	1452.24	60.2397	23.0325	12.3479	0	440.681	57.8006	3.54368	9.3496	1.04624	11.2104	4.1472	0.18	0.245	3.6	1.36	1.52133	27.2	1.68	7.48	3.66	8.35	0.45	457.701	80.2	4.38	4.17	8.27	1.04202	2.16	11.1	341.971	3.27007	0.0338061	1.44	8.52	73.4
22.2724	M	neg	1693.42	1234.87	2.0519	732.28	56.3	28.2744	10.0002	0	356.878	66.5632	3.37348	15.0683	1.32676	5.8684	0.41072	0.23	0.079	9.17	3.02	3.2333	24.1	2.62	5.61	4.35	0.76	0.3	209.799	67.8	10.2	12.6	17.6	1.27248	8.29	7.83	224.833	2.85515	0.0293907	1.48	6.29	93.9
22.3053	F	neg	1421.66	1053.55	2.73729	680.593	37.8621	37.8721	16.261	0.019343	248.638	31.6728	18.4288	17.204	1.21072	9.2928	3.828	0.925	0.16	8.595	2.525	3.874	34.3	3.09	16.1	3.63	3.44	0.32	231.864	70.3	11	10.3	12.1	2.2506	9.78	10.9	130.274	17.3644	0.210132	5.29	31.9	94.2
22.3819	F	neg	1313.48	1035.2	2.60729	666.668	49.7502	30.4158	14.1219	0	255.694	49.3968	9.8688	15.915	1.88146	7.16503	1.03385	0.15	0.0845	7.765	3.46	1.9435	31.1	3.09	11.6	8.01	5.56	0.35	224.213	63.2	11.5	8.94	16.6	2.1746	10.9	13.7	48.235	19.0217	0.234899	8.15	11.8	78.9
22.4394	M	neg	2484.76	2022.43	2.13553	1179.08	44.9	33.4644	14.8893	0.01125	552.124	56.355	9.1405	15.4413	1.65699	6.04702	2.61915	0.525	0.12	11.2	3.105	2.4453	30	2.04	21.4	8.44	0.94	0.14	306.217	57.2	13	14.8	25.7	0.6168	2.02	10.3	132.094	11.3043	0.127451	6.68	8.06	37.6
22.9131	F	pos	2542.94	1937.37	1.91391	1119.8	51.1	23.7144	18.5182	0.72102	585.085	19.3459	4.49	36.4458	7.28916	7.1554	19.637	0.21	0.27	8.605	2.765	2.7383	25	1.89	5.46	3.8	3.93	1.39	274.505	67.1	8.75	7.46	17.4	1.67214	4.37	10.5	306.178	7.89849	0.0857585	2.2	7.34	22.1
22.987	F	neg	2963.88	2535.56	2.51807	1589.79	52.7942	27.8142	11.7604	0.02058	631.354	69.3576	4.67454	12.8054	0.91927	4.30248	0.94458	0.545	0.0685	9.445	2.32	1.8189	43	2.44	23.9	5.8	2.05	0.13	278.497	72.8	10.5	13.4	16.4	0.98564	8.66	6.56	130.435	12.3299	0.140639	4.84	17.6	85.1
23.0062	M	neg	1979.14	1372.93	1.80495	800.419	39.7602	30.1876	23.5916	0.031709	443.457	38.3439	9.36583	20.6108	3.18444	10.8576	2.7504	0.355	0.097	6.69	2.85	2.668	21.3	1.51	3.76	3.23	1.57	0.57	267.262	74.5	6.9	16.7	12.1	1.8392	9.18	7.44	318.689	4.78088	0.0502092	2.18	8.28	91.8
23.1458	M	pos	2989.39	2296.08	1.25737	1076.86	43.4692	35.816	16.7434	0.17094	856.438	28.6853	7.1883	14.319	11.481	3.62702	26.3344	0.31	0.1	13.3	2.76	1.932	31.4	2.1	10.8	6.68	6.2	2.85	253.032	73.3	6.32	13.8	12.3	0.55719	2.9	11.4	421.478	1.88434	0.0192053	1.81	2.82	57.8
23.1841	F	neg	2432.61	2073.92	2.34909	1339.75	46	32.0544	16.8746	0.00513	570.327	46.1496	18.9602	12.9131	0.98968	6.67895	0.156375	1.215	0.455	4.245	2.7	3.597	37.9	1.84	7.27	1.034	0.274	0.81	236.626	63.8	15.1	10.7	12.3	1.3161	9.8	9.67	100.159	24.8705	0.331034	7.44	59.5	97.8
23.8795	F	pos	2752.94	2192.98	1.87622	1263.16	53.2932	24.0396	14.9029	0.51777	673.245	43.8372	5.4868	13.7977	2.30552	6.09	13.8446	0.245	0.165	8.955	3.17	2.1756	28	3.28	8.45	4.82	2.46	1.13	391.524	50.3	16.9	18.6	23.1	7.161	4.51	11.1	158.394	17.0231	0.205155	10.5	15.1	85.2
24.397	M	neg	2364.65	1564.53	2.38889	874.572	77.618	2.18176	12.301	0.10464	366.1	52.507	0.056	0.11	0	26.8142	7.697	0.295	0.165	17.95	2.82	0.99123	55.4	8.97	29.2	3.95	0.98	0.79	268.539	75.6	5.75	7.52	7.88	0.89832	6.3	21.4	507.545	4.85156	0.0509893	0.0193	0.107	0.956
24.4463	M	pos	2280.62	1641.75	1.94393	1024.45	63.7	23.6873	10.6977	0	527.003	55.5058	3.80064	14.212	4.8089	5.37	8.205	0.24	0.2	3.745	2.185	1.991	37.6	2.65	12.9	3.09	5.08	0.51	268.417	85.2	4.14	11.7	6.14	1.00696	10.3	16.6	338.279	11.0262	0.123926	5.02	10.1	85.2
24.4545	M	neg	1532.03	1035.41	2.91441	669.908	49.95	31.7968	14.4215	0	229.86	57.2106	7.69976	18.1792	2.61872	3.87296	0.77558	0.036	0.0785	8.97	4.19	0.91375	26.4	1.98	10.3	5.335	0.175	0.64	174.139	76.9	5.31	8.37	6.66	3.20346	12.4	17.5	306.603	1.80723	0.0184049	1.34	3.19	93.7
24.5229	M	neg	2755.17	1813.87	2.04286	1037.53	57.5424	26.2173	9.2188	0	507.883	55.7354	5.80184	14.181	2.11248	6.7467	5.8953	0.54	0.0625	10.5	2.315	2.645	41.8	3.54	9.28	3.61	2.01	0.28	321.854	71.1	11.1	21.3	14.5	2.465	10.1	20.1	591.145	5.63413	0.0597052	1.67	11	76.8
24.6735	F	neg	2216.44	1749.75	2.54545	1077.85	63	28.0399	6.674	0	423.44	66.2175	8.4112	9.07584	0.702204	3.61896	0.189312	0.31	0.185	11.8	2.1	1.41427	34.1	2.28	10.7	2.56	2.91	3.13	292.147	68.7	4.21	9.03	10.2	0.53346	5.1	12.4	158.898	9.27522	0.102235	1.25	11	74.8
24.8405	F	pos	1378.16	1056.74	2.04651	650.949	66.7	15.3285	13.3496	0.0721	318.078	64.74	2.77522	8.36605	1.4059	2.96922	10.8914	0.32	0.059	6.62	1.755	2.4182	42.2	5.26	14.8	1.41	1.06	0.23	166.216	70.8	5.57	12.7	14.1	0.16074	0.94	2.88	141.449	7.25057	0.0781737	9.28	9.05	77.2
24.8761	M	pos	2187.45	1671.22	2.95074	1001.06	43.4565	33.2597	18.3793	0.03283	339.257	40.8639	9.9705	22.3025	5.20575	6.1404	5.3669	0.088	0.195	17.05	2.57	3.3968	38.8	3.64	14.1	7.13	0.41	0.23	209.93	89.5	0.06	12.6	9.69	1.17249	8.12	12.4	284.638	6.94767	0.0746641	14.3	11	82.1
24.9719	F	pos	1173.67	778.53	3.615	562.877	55.2447	22.7796	17.0025	0.008723	155.706	63.765	3.39038	8.28064	0.909588	10.68	6.2834	0.2	0.125	5.925	2.265	1.6068	32.2	3.15	6.38	2.46	3.58	0.36	180.167	79.6	3.03	8.06	4.19	0.41481	3.32	8.57	181.108	9.75403	0.108083	3.32	10.1	70
24.9802	M	neg	1484.05	1069.34	1.46974	545.365	39.1428	36.4	19.1101	0.013073	371.062	57.3717	8.12979	13.527	3.17634	3.627	1.80234	0.195	0.125	11.5	3.325	3.25	31	3.17	11.9	5.09	5.65	0.45	170.621	68.6	10.9	7.23	16.7	1.42451	11.8	10.9	233.419	8.13607	0.0885666	2.57	7.84	80.2
24.9966	M	neg	1493.68	1021.39	2.36842	597.512	38.5888	35.2692	17.2602	0.03432	252.283	43.9177	8.50704	19.5596	1.85538	9.648	3.4438	0.165	0.0625	14.45	2.735	2.4347	25.3	1.66	6.15	6.61	2.9	0.13	244.311	66.4	9.16	17.8	19.2	0.64896	3.79	4.66	220.122	10.1691	0.113202	3.53	14.1	85.6
25.0705	M	pos	1704.68	1192.25	2.69444	693.888	40.8591	30.6527	20.817	0.1254	257.525	37.7706	8.208	24.327	6.23628	6.969	6.2928	0.121	0.101	18	2.56	2.7136	40.2	3.06	10.3	8.01	0.34	0.64	172.19	73.1	5.28	13.2	10.6	1.6218	15.2	7.82	324.407	5.55191	0.0587826	0.103	0.0758	0.824
25.1828	F	pos	2014.81	1573.62	2.45174	999.249	57.4848	24.89	11.8282	0.0208	407.568	46.224	4.40589	16.2131	3.546	8.3809	12.2474	0.29	0.295	6.655	3.005	2.4453	34	4.36	15.8	6.54	5.87	0.37	244.34	51	20.2	8.96	26.5	1.82055	7.62	6.4	154.501	1.93432	0.0197248	2.82	4.74	83.3
25.4264	F	neg	1863.6	1351.37	2.49794	820.283	61.2	24.1964	7.31217	0	328.384	49.8528	5.61825	11.5766	0.65392	8.2604	2.2256	0.099	0.1295	12.55	3.14	2.3976	48.4	2.59	15.2	7.74	9.07	0.42	185.894	56.8	12.7	13	20.6	1.97142	5.04	6.85	298.945	4.12214	0.0429936	1.99	4.37	47.9
25.6537	M	neg	1689.45	1174.59	2.55	658.944	54.3	30.6866	10.3782	0	258.409	56.154	4.93626	10.098	3.11124	5.915	11.4296	0.255	0.225	18.8	1.94	2.3112	30.5	2.89	15.1	7.3	7.13	1.47	245.058	67.6	5.89	25.3	12.8	0.64384	7	10	254.112	7.69502	0.0833652	3.22	5.57	65.8
26.089	F	neg	3088.17	2411.87	1.53388	1365.12	50.7	29.2623	16.612	0	889.981	56.9408	7.34139	19.3158	2.57106	4.56722	2.2624	0.32	0.2	3.95	2.545	5.4708	39.1	3.15	5.74	2.61	1.84	0.33	313.032	51.5	18.5	22	32.6	0.95518	2.89	6.92	347.116	4.73588	0.0497132	1.14	7.78	85.3
26.3847	F	pos	2118.4	1567.14	1.17108	761.631	39.44	35.497	14.6354	0.32928	650.364	19.5415	16.791	10.9752	9.435	4.026	22.308	1.705	0.43	5.405	2.52	2.7872	35.2	2.64	11.3	4.71	0.9	0.17	196.211	55.3	12.6	12.5	22.9	2.13886	6.51	8.42	331.266	5.56525	0.0589322	10.5	5.41	57.6
26.5489	F	pos	2267.45	1894.62	1.44505	996.571	46.6655	28.287	17.7801	0.43554	689.642	20.0928	9.4802	20.1243	5.76793	12.6255	15.105	0.56	0.295	7.175	3.765	2.0252	41.1	4.9	14.5	7.49	2.03	0.15	213.145	59.6	15.7	17.9	24.6	1.32102	1.76	4.72	139.39	9.75845	0.108137	5.49	6.56	20.8
26.5982	F	pos	1988.14	1686.39	2.04124	1001.72	45.6543	24.605	11.2985	1.3818	490.739	59.6752	6.75284	6.7249	2.36782	2.63736	13.446	0.17	1.29	8.475	2.85	1.79914	15.8	4.41	12.9	8.04	2.81	0.13	164.774	43.8	13.2	18.7	21.2	3.6464	8.03	8.87	118.664	8.5935	0.0940141	2.04	6.1	62.4
27.1184	M	neg	2402.96	1811.34	2.11189	1094.05	40.3	35.4978	16.8741	0.03234	518.044	39.1839	10.7295	28.4079	2.89525	4.2946	6.4419	0.235	0.22	5.935	7.09	2.4111	16.3	1.56	4.25	2.213	0.433	0.18	413.49	63.5	10.9	16.6	17	2.278	14.2	27.3	156.668	9.42029	0.104	2.24	8.66	88.9
27.2197	M	neg	2143.29	1448.33	2.76211	908.104	47.8144	28.243	17.1641	0	328.771	56.163	7.63418	13.1445	1.95847	6.3159	4.6176	0.455	0.345	6.535	6.695	0.188466	27.8	7.84	28.7	5.32	10.01	0.33	236.302	82.3	3.35	20	16.6	0.69222	4.27	5.23	437.726	4.15476	0.0433486	2.56	6.05	84.5
27.2334	M	neg	3349.84	2497.12	2.43798	1570.69	55.6884	25.899	10.7779	0.009996	644.257	53.5304	8.9532	15.2946	2.11932	5.1282	1.44837	0.175	0.11	8.89	2.585	1.9625	51.6	1.6	9.05	2.26	1.18	0.17	345.864	78.2	5.04	7.78	9.55	1.28925	8.42	7.12	457.319	6.42545	0.0686667	2.09	10.9	85
27.2389	M	pos	2270.48	1691.66	2	1055.59	28.1775	26.5776	16.6457	6.15846	527.797	37.74	8.0324	10.4481	3.6519	4.0567	18.1478	0.14	0.1045	4.205	3.365	1.69287	35.2	3.76	12.8	7.6	4.68	0.32	194.655	67	13.4	10.2	19.9	1.93229	8.07	7.12	374.618	3.26147	0.0337143	4.19	2.93	43.3
27.3621	F	neg	2060.63	1671.96	1.86196	1014.88	42.7	38.1786	15.871	0	545.06	38.0556	13.6504	31.1085	2.58479	3.82284	1.85976	0.2	0.12	4.11	2.76	2.8542	30.6	1.75	5.25	3.337	0.727	0.29	238.145	73.1	9.06	9.71	17.7	0.92394	10.3	8.67	141.332	13.4772	0.155765	2.81	13.4	88.6
27.5756	F	neg	2249.03	1883.09	2.51984	1195.76	55.6443	26.0026	11.5473	0	474.538	67.1088	4.33062	5.2205	0.367263	14.2116	0.47268	0.36	0.15	6.97	5.125	1.8012	42.4	2.19	5.87	5.69	1.94	0.11	240.215	54	13.7	11.6	21.8	1.09218	4.76	9.52	108.167	8.43137	0.0920771	4.38	13.5	67.3
27.6413	M	pos	1652.57	1359.62	0.89404	550.645	41.4752	36.8019	16.3144	0.06438	615.907	50.9675	4.3263	10.2995	1.79564	5.67801	14.981	0.835	0.26	9.325	4.9	2.31556	38.7	2.18	5.97	10.49	2.14	0.23	117.71	47.9	16.8	15	27	2.3004	2.23	4.69	154.081	8.1316	0.0885135	4.19	16.1	84.5
27.6578	F	neg	2455.13	1835.79	2.08244	1066.59	51.3	31.8388	14.2574	0	512.184	51.6075	8.4344	21.7	3.10992	4.17876	1.5423	0.113	0.1145	10.65	3.955	2.2606	37.7	1.75	8.28	4.55	1.49	0.2	371.263	70.5	6.31	12.1	9.33	1.67007	9.26	10.8	218.994	7.95918	0.0864745	3.1	18.5	93.2
27.8111	M	neg	2085.64	1446.87	2.69796	956.378	48.3084	26.5848	12.8001	0.29944	354.482	27.5808	5.4336	21.8363	4.05853	10.8339	7.7988	0.245	0.18	6.285	3.9	2.4282	25.9	4.33	7.22	5.8	1.19	0.78	318.469	68	12.6	15.2	17.9	2.5597	5.77	13.7	305.632	4.9714	0.0523148	2.66	6.62	35.2
27.9754	F	neg	1625.33	1261.51	2.01942	787.183	38.0238	35.19	18.3402	0	389.807	52.8528	5.0398	12.0625	0.44125	12.852	2.0349	0.645	0.245	2.82	3.345	2.6312	31.8	2.45	5.56	3.41	0.8	0.46	173.703	46.3	22.3	4.51	27.3	2.39148	4.72	3.84	179.174	12.5	0.142857	2.99	27.3	97.4
27.9945	M	neg	1981.4	1323.01	2.66805	850.696	69.3	19.446	5.3994	0	318.846	50.1942	10.675	16.8493	2.04498	6.67844	0.490336	0.715	1.155	6.765	3.9	1.638	38.5	3.33	2.51	4.69	0.5	0.25	138.817	76	7.52	9.19	12	1.452	5.12	9.8	505.407	5.89422	0.062634	1.77	8.72	84.1
27.9973	M	pos	1932.57	1300.84	1.29381	653.02	36.4941	39.6793	16.7972	0.51578	504.725	38.181	8.44392	12.3172	4.1811	6.4524	16.0056	0.38	0.27	7.095	3.42	2.5159	43.5	3.56	11.2	4.98	1.4	0.13	356.173	66.4	3.71	8.41	7.58	1.20522	13.1	31.5	249.907	11.2524	0.12679	7.27	9.05	52.9
28.1506	F	neg	2766.95	1923.04	2.00323	1194.21	47.6	27.8185	20.5892	0	596.142	58.7925	4.46244	15.1708	4.23502	4.4112	4.62257	0.21	0.076	4.94	2.35	2.864	32.3	2.11	5.66	3.47	2.38	0.34	395.373	52.7	16.9	16.9	30.4	0.98192	2.7	7.39	417.301	3.13345	0.0323481	0.32	2.94	12
28.3149	F	neg	2718	2125.8	2.90351	1407.28	53.1	28.2905	13.9131	0.04734	484.683	54.7694	6.05655	27.7721	1.41328	3.33432	0.64834	0.35	0.205	7.545	3.76	1.60388	19.1	1.35	4.91	3.31	3.19	0.9	441.736	67.2	6.6	9.81	7.08	1.30272	5.4	6.92	128.739	24.2923	0.32087	9.5	11.7	82.7
28.5284	F	neg	2716.83	1913.42	3.19905	1291.56	52.1	34.6199	11.3654	0	403.733	44.7216	11.8854	24.4359	4.06125	4.2098	2.26107	0.36	0.175	8.065	2.95	2.898	18.5	1.04	2.75	1.623	0.613	0.18	386.745	57.7	13.4	15.8	19.7	1.67844	4.97	11.7	362.173	20.2865	0.254493	3.48	18.7	94.6
28.7447	M	neg	932.303	637.092	2.98462	370.788	30.9756	29.7352	27.3242	0.23718	124.233	56.7259	6.02334	13.1378	3.17035	9.2977	1.06166	0.114	0.096	20.35	1.62	2.1423	25.8	2.03	15.6	3.77	3.48	0.1	141.913	68.6	7.35	7.47	12.5	1.725	5.43	2.34	146.467	10.7381	0.120299	3.5	9.86	83.9
28.7858	M	neg	1842.98	1340.14	2.99573	939.44	50.7982	29.532	11.216	0.02772	313.593	46.2163	7.9431	13.5309	2.37705	7.6082	3.2046	0.115	0.073	5.005	2.05	3.1959	32.2	4.51	9.51	2.15	1.36	0.39	285.837	84.8	5.94	5.59	7.58	1.03846	3.12	11.6	194.549	6.73349	0.0721963	4.32	12.3	92
28.8542	F	neg	2648.72	1947.23	4.09424	1522.73	63.7	21.1404	12.0083	0	371.921	73.4084	3.4704	12.9966	2.10192	2.71836	0.39204	0.145	0.0595	1.705	1.48	1.19253	15.2	0.81	3.73	0.95	3.12	0.24	362.838	74.7	5.61	9.79	6.32	0.275552	7.23	13.8	313.787	13.3899	0.1546	1.97	11.5	67.1
29.076	F	pos	1921.54	1549.12	2.05479	929.47	34.9947	35.5935	21.7712	0.22673	452.342	53.5396	10.5625	13.7142	3.38409	4.4	5.49	0.325	0.145	8.195	2.695	3.2528	36.1	2.5	15.2	4.83	3.06	0.48	142.197	67.2	14.8	7.89	21.9	2.2995	5.36	6.66	181.32	4.09066	0.0426513	1.65	14.2	94.9
29.1937	M	pos	1654.46	1355.47	1.32598	733.308	30.8382	43.059	16.4102	2.82976	553.031	23.2885	11.8864	10.9779	1.91952	10.3828	28.482	0.37	0.19	2.495	2.32	2.65052	28.7	3.18	16.2	9.46	1.23	0.083	160.715	65.7	12.5	14.6	17.3	0.90133	3.56	5.7	123.114	7.73016	0.0837778	2.05	9.58	92.4
29.1964	M	neg	2498.13	1795.24	1.97115	1104.07	59.8	20.746	15.1256	0	560.116	58.4542	3.6195	9.60784	0.98686	13.8159	3.9123	0.575	0.14	4.435	2.835	3.8192	47.5	3.94	9.58	2.59	3.73	0.2	332.678	77.1	6.65	16.4	9.97	1.27616	8.5	9.61	353.977	5.0592	0.053288	1.83	5.06	87.3
29.5058	M	neg	2611.08	2134.26	1.35849	1075.67	52.8471	28.1312	15.7094	0	791.81	47.2875	16.7844	10.3432	0.45252	5.96304	1.2915	0.755	0.31	7.21	4.27	3.051	45.7	2.83	5.27	4.65	3.03	0.13	331.015	71.1	11.5	14.7	15.4	0.54824	5.74	8.37	126.889	15.0989	0.177841	6.05	12.9	89.6
29.5578	F	neg	3332.12	2791.84	2.7439	1884.49	68.2	23.3288	5.80274	0	686.793	66.96	5.2186	12.7842	0.2145	8.70492	0.268191	0.22	0.056	4.865	3.255	2.01	23.5	5.04	6.76	5.71	2.69	0.48	299.903	62.2	8.2	10.7	16.8	0.78624	2.93	8.92	203.751	7.91367	0.0859375	4.26	5.24	83.3
29.7769	F	neg	1869.11	1513.19	1.66289	888.245	57.0429	27.1498	11.1066	0.02175	534.157	33.8912	4.28853	34.7021	3.70176	9.0882	5.7222	0.175	0.055	3.41	3.28	2.7054	34	1.93	4.04	7.6	2.55	0.72	209.776	51.8	24	13.5	31.4	2.4335	2.2	3.21	129.425	7.70135	0.0834395	2.87	6.08	76.8
29.7851	F	neg	2457.45	1805.1	1.73731	1050.57	37.0629	36.4803	21.3148	0.02261	604.708	57.1872	11.592	16.502	1.39799	3.43972	0.80456	0.38	0.15	5.37	2.645	1.7622	19.1	1.33	8.91	5.32	2.07	0.32	307.399	75.6	5.71	13	11.7	0.87165	7.92	11	307.399	9.63506	0.106624	2.68	8.59	83.5
30.1383	F	neg	3329.22	2513.74	2.792	1754.59	55.8	26.2544	14.6805	0.009063	628.434	33.306	7.18497	12.7786	2.5245	15.4056	9.3796	0.31	0.051	3.65	1.455	3.42	36.1	2.81	7.4	8.58	5.07	0.29	514.397	58.2	17.7	15.8	23.3	0.43338	2.17	13.4	248.584	7.44636	0.0804545	1.11	13.9	86.6
30.1684	F	pos	2486.84	1806.78	1.76176	1082.26	58.5	26.2596	8.71466	0.12111	614.306	33.969	5.58144	10.3376	3.86524	9.32282	20.3619	0.185	0.103	4.64	1.875	2.159	37.6	4.96	17.2	5.08	1.46	0.087	215.031	68.3	5.91	7.71	12.6	3.3768	15.5	18.1	416.95	11.8404	0.134307	4.79	11.1	58.3
30.4942	M	pos	1714.85	1269.98	1.67508	674.359	46.6066	27.6284	16.5616	1.43948	402.583	40.6306	4.12595	19.3041	4.80795	7.1904	13.5676	0.805	0.13	7.95	5.245	1.34918	28.6	1.32	6.64	6.61	0.99	0.85	276.303	71.9	4.17	6.33	6.81	0.55161	5.66	7.8	150.192	13.5856	0.157215	2.86	14.3	85.3
30.768	M	neg	1780.57	1331.77	1.82593	656.564	41.2174	29.568	23.1834	0.013392	359.579	39.645	6.49587	11.1925	0.90871	15.2736	4.9284	0.295	0.175	17	5.105	3.1108	22.7	1.2	5.7	4.39	3.95	0.066	216.786	57.7	8.37	20.4	15.5	0.33325	15.3	11.3	208.261	8.55661	0.0935728	3.96	10.5	80.9
31.0992	F	neg	2650.94	2004.98	4.13559	1467.65	68.013	7.56616	14.0424	0.062977	354.882	56.9034	0.96	1.74	0	23.7688	5.4464	0.185	0.111	7.83	1.01	2.432	45.9	3.75	16.3	5.46	1.79	1.02	235.368	57.3	15	12.8	22.1	1.29506	9.89	15.5	381.818	10.8972	0.122299	2.79	6.47	85.7
31.3812	F	neg	2525.45	1977.8	2.17406	1259.86	64.3	19.3648	11.5978	0.009591	579.497	70.6164	4.96725	15.8451	1.45666	2.34175	0.73967	0.485	0.14	3.42	3.76	2.4633	16.2	3.1	6.81	4.65	0.82	0.24	317.813	81.7	7.57	5.25	8.11	0.416854	2.22	5.95	205.591	5.61031	0.0594378	1.86	7.53	89.5
31.54	F	neg	1573.15	1166.5	2.29963	716.229	42.1	32.6796	19.9403	0.02992	311.455	45.5399	6.47946	32.8742	0.72912	5.74432	0.304548	0.145	0.068	9.275	3.605	2.4634	39.8	2.71	5.67	5.56	4.87	1.43	131.692	77.4	6.13	5.98	8.39	1.14104	4.99	9.09	258.977	7.62354	0.0825269	2.51	5.1	80.2
31.5455	F	neg	1940.1	1647.44	1.64643	759.472	53.5	29.1924	13.04	0	461.285	43.5276	7.5396	29.97	2.42352	6.0912	1.21072	0.215	0.059	22.45	3.59	2.2575	32.5	3.22	9.79	9.75	0.58	0.27	124.236	68.1	10.9	3.6	14.9	1.8178	8.31	4.58	150.484	9.92139	0.110142	1.89	12	86.5
31.7892	M	neg	2268.43	1505.38	1.61905	870.11	47.3526	31.1695	15.9323	0.011259	537.421	45.6	8.30722	17.6384	0.95976	9.1314	7.7805	0.23	0.145	4.905	1.595	3.213	38.4	2.16	7.17	3.24	1.69	0.61	330.547	60.6	13.2	16.1	13.9	1.10366	7.95	18.4	405.418	3.68509	0.0382609	0.74	3.64	87.7
31.8166	F	pos	1754.64	1211.22	3.88542	903.569	51.2	25.0572	18.4829	0.01656	232.554	35.3607	12.7547	23.4624	4.69812	7.9462	5.1992	0.113	0.073	5.02	0.98	1.63328	31	2.24	21.1	1.88	0.73	0.094	209.879	57.6	14.9	10.4	19.6	3.8808	9.09	5.58	313.051	4.68196	0.0491194	3.63	9.23	64.5
32.011	F	neg	845.927	660.912	3.68205	474.535	55.1	28.405	12.9898	0	128.878	28.714	9.02244	30.1709	6.3218	7.63	9.5725	0.133	0.078	5.72	4.465	2.3424	46.7	5.01	15.5	3.13	3.23	0.09	79.4853	63	12	25.8	15.4	1.4784	8.92	11.4	95.3824	3.82514	0.0397727	2.57	4.24	69
32.0767	F	pos	1989.22	1524.86	2.19355	933.216	49.6	25.4272	16.1244	0.031816	425.437	37.5664	2.59635	10.208	1.3862	23.0945	6.6861	0.28	0.39	7.5	4.22	2.166	27.9	2.27	7.72	7.02	1.21	0.49	154.043	46.4	18.1	19.6	35.8	2.25898	5.51	8.43	274.72	5.61174	0.0594538	2.99	0.45	33.3
32.3888	F	neg	1882.96	1572.6	1.86713	839.769	38.2	40.5721	16.3112	0.012726	449.764	25.9164	10.3056	30.5928	2.99376	10.944	4.448	0.28	0.25	13.95	4.21	2.8161	25.6	2.29	6.51	7.65	4.22	0.47	222.567	75.1	6.49	9.11	7.4	1.8426	9.62	13.8	85.4842	22.5092	0.290476	18.5	45.9	93.5
32.501	M	neg	1863.11	994.029	2.44344	536.776	36.6	40.0014	17.57	0	219.68	49.35	7.74252	23.8986	1.59885	6.61776	1.15056	0.225	0.117	20.95	3.455	3.186	38.1	3.52	9.18	2.68	1.38	0.12	391.457	70.5	7.22	22.3	11.3	0.78422	4.8	14	461.624	3.3154	0.0342908	1.86	2.95	60
32.616	M	pos	2294.48	1711.12	1.72156	983.891	49.8	28.449	18.7747	0	571.512	43.5666	5.04644	14.3118	3.6846	7.6941	16.8822	0.8	0.205	4.205	5.015	2.275	33	1.96	7.16	4.45	2.08	0.39	395.855	61	13	12.8	13.4	1.3936	6.44	7.68	155.923	14.106	0.164226	3.3	7.75	64.8
33.3279	F	pos	1443.73	1103.35	4.2454	763.515	15.469	52.771	23.5464	0.17289	179.845	29.014	12.9888	15.719	3.7908	8.1459	10.1115	0.245	0.175	5.41	1.835	3.732	28.9	1.39	12.7	2.54	1.84	6.01	204.924	57.6	19.6	6.21	23.1	3.5805	7.35	5.67	114.618	14.4116	0.168382	4.94	15.9	85.4
34.0561	M	neg	1709.59	1200.62	2.23256	691.554	59.3039	4.36016	25.6512	0.02134	309.759	28.8057	0.216	0.75696	0.073206	47.7888	6.156	0.185	0.15	12.95	5	2.2578	39.2	2.48	8.1	4.19	2.39	0.43	132.472	61.9	12	16.4	20.2	1.63822	7.32	3.91	352.097	3.36359	0.0348066	0.0308	0.0764	0.837
34.2752	M	neg	1804.87	1276.26	2.37755	594.738	44.6208	30.124	16.1532	0.16562	250.147	21.2139	4.8258	20.6592	6.22466	16.6848	13.7144	0.425	0.185	13.85	3.91	3.7576	38.3	3.62	16.3	6.11	5.73	0.18	124.122	61.1	10.9	17.3	12.9	0.17673	5.18	8.22	381.126	0.812394	0.00819048	1.06	0.57	76.8
34.2861	F	neg	2316.66	1556.99	2.05068	945.094	40.0599	36.3255	18.9571	0	460.87	60.1083	8.38327	19.3968	2.50098	3.03782	0.62146	0.125	0.115	7.475	3.27	1.92465	39.5	1.76	13.1	3.37	0.67	0.65	263.01	55.1	17.2	13.9	25.9	1.27169	5.29	8.99	464.736	16.687	0.200292	5.66	27.2	90.8
34.3819	M	neg	1315.7	866.009	1.60423	459.851	39.8202	32.7964	20.8266	0.08687	286.649	33.7125	13.392	20.8202	2.97024	11.242	3.696	1.11	0.65	8.215	5.295	3.2428	40.6	6.51	14.1	10.79	4.27	0.21	161.549	66.4	7.97	8.42	13	1.885	3.92	5.1	273.309	3.19205	0.032973	1.68	3.58	77.6
34.5791	M	neg	2015.01	1298.04	2.21509	761.951	55.1	28.365	9.2618	0	343.981	54.9014	8.8332	11.5038	3.89466	6.464	3.232	0.415	0.0815	13.05	1.81	2.268	31.5	2.34	15.7	1.55	4.2	0.26	264.656	69.4	8.67	10.2	14.7	1.07016	3.99	4.81	416.072	2.52377	0.0258912	1.42	3.61	87.4
35.3155	F	pos	2197.97	1794.54	1.26492	951.105	51.532	23.1686	17.2766	1.23228	751.911	14.4255	4.29918	15.1654	3.91741	17.0027	33.0316	0.185	0.255	2.975	1.54	1.6692	31.2	3.17	10.5	3.74	0.9	0.23	170.583	62.8	13.8	16.8	17.6	2.7984	5.67	4.17	209.817	9.24464	0.101863	4.34	8.26	66.4
35.6797	F	neg	1859.06	1496.3	2.77108	1032.45	45.1	36.7436	14.5157	0	372.579	46.0462	11.2375	15.8928	1.2642	10.3046	2.814	0.405	0.14	3.38	3.145	2.6718	26	2.57	17.4	2.04	3.82	0.36	272.823	69.5	10.2	8.89	12.6	1.2852	5.73	6.74	79.0704	13.6397	0.15794	6.19	20.7	66.4
35.7563	F	neg	2296.25	1730.92	1.531	983.163	42.6	36.4384	16.8764	0	642.171	64.6774	8.30676	13.5724	0.6532	2.9468	3.96845	0.175	0.0495	4.055	2.115	4.4352	26	2.05	3.5	1.49	1.33	0.32	194.878	53	18.1	8.84	27.3	0.4368	1.26	3.05	340.117	4.95248	0.0521053	1.42	5.21	90.6
36.1259	F	neg	1606.95	1229.9	2.40364	812.962	45.8	35.853	15.6987	0	338.222	39.8366	9.5702	31.7205	5.37579	3.76852	0.83884	0.815	0.37	3.405	2.14	2.72	41.2	2.07	3.97	7.38	1.74	0.38	161.026	74.1	5.74	10.3	12.4	0.28644	2.23	2.67	194.16	9.25964	0.102045	2	9.5	64.9
36.2765	M	neg	2471.78	1759.31	2.15488	1125.96	57.942	22.2678	12.25	0	522.515	50.397	7.34483	9.00018	3.591	8.0256	5.7608	0.195	0.1215	4.265	1.735	3.077	35.2	4.7	25.2	1.84	1.69	0.12	222.19	70.4	12.2	4.7	12.9	9.2622	4.93	9.41	465.507	6.11929	0.0651815	4.09	7.92	79.6
36.3094	F	pos	2784.63	2071.59	2.83884	1423.18	36.6633	31.3353	23.3877	0.68782	501.325	48.608	9.4802	16.914	3.078	8.3884	4.1674	0.615	0.305	4.82	1.885	3.5	17.4	0.89	10.9	4.7	1.71	0.18	518.394	60.7	7.48	12.4	6.98	0.698	2.43	2.38	180.743	11.1299	0.125238	2.27	16.1	87.2
36.3997	M	neg	1480.62	1157.25	1.47619	609.871	22.4325	50.864	17.59	0	413.138	21.9492	12.1578	23.3295	7.56123	11.875	6.574	0.32	0.155	7.61	4.515	2.1303	19.9	1.51	5.45	8.72	2.48	0.24	162.79	49.1	22.9	22.8	31.8	0.72504	3.92	6.19	138.981	11.4384	0.129158	3.41	7.27	46.3
36.5175	M	neg	1708.57	1356.29	1.4	674.077	24.3	48.9456	17.1555	0	481.483	18.6126	11.0565	25.179	7.55043	12.7098	7.5141	0.24	0.135	9.79	5.94	1.9902	30.5	1.25	4.93	8.77	1.82	0.13	156.909	49.3	21.4	23.5	30.8	1.72172	5.13	7.01	171.78	12.7542	0.146186	0.0321	0.0993	0.465
36.5859	M	pos	1158.98	995.567	2.31047	637.163	58.4	21.0897	17.9692	0	275.772	49.4424	5.1765	23.6175	1.435	10.7864	2.5854	0.15	0.0885	6.13	2.775	3.1164	19.1	3.45	15.7	2.43	1.36	0.098	85.0105	76.5	6.59	17.6	9.01	0.721701	5.58	4.34	72.2589	19.4364	0.241256	7.2	21.3	89.1
36.6105	M	neg	1449.23	1107.51	1.4338	563.724	25.6486	47.0305	17.4299	0	393.167	21.1725	10.6272	22.1414	7.66754	13.2132	9.5172	0.26	0.14	8.815	4.82	1.92	22.3	0.54	1.61	7.57	1.4	0.17	158.368	53.8	18	19	25.8	1.20228	4.24	7.41	171.122	8.95141	0.0983146	0.0264	0.0666	0.454
36.6899	M	neg	1658.77	1293.6	1.45773	646.798	24.3268	48.2967	16.4719	0	443.704	21.0444	10.032	23.28	6.696	13.4974	7.7035	0.32	0.165	9.945	5.825	1.8778	31.7	1.88	4.54	7.82	1.03	0.56	136.674	53.5	15.7	15.7	19	0.7714	7.93	8.28	204.477	13.7816	0.159846	0.032	0.0827	0.439
37.0021	F	neg	2045.79	1573.06	2.79498	1050.81	65.2	24.0198	7.47317	0	375.962	44.649	7.41305	18.8139	10.0774	4.1202	9.099	0.225	0.135	2.425	0.875	1.6611	42.3	2.69	10.9	1.852	0.612	0.18	316.366	59.8	8.3	30.6	17.8	0.30616	4.28	10.8	149.781	4.14975	0.0432941	1.56	3.25	29.3
37.4045	F	pos	2226.15	1746.23	1.15202	846.921	49.4515	28.4992	11.64	3.84084	735.162	34.4175	2.232	5.06464	3.26286	14.1055	32.1048	0.205	0.096	6.44	3.015	3.4524	31.5	6.32	26.8	3.32	3.22	0.31	251.746	77.8	6.24	6.94	10.8	1.4256	3.86	6.34	210.49	14.1808	0.165241	11.6	15.9	67
37.7988	M	neg	1621.84	1319.74	2.55963	736.416	38.0619	25.4205	32.1541	0	287.704	33.0309	4.4274	30.7536	3.63264	14.0616	6.8789	0.155	0.195	18.55	4.945	2.7248	37.5	3.56	15.5	10.61	3.82	0.36	168.63	72	6.33	12.8	7.04	0.649792	9.87	17.2	121.101	9.94021	0.110373	12.9	11.2	69.1
37.8672	F	pos	1331.69	1040.59	2.64453	704.481	52.008	25.8912	12.9547	1.42462	266.392	33.853	6.288	13.9593	9.74781	4.325	12.456	0.31	0.34	3.645	1.655	2.5908	25	2.12	9.78	9.78	1.1	0.19	141.089	62.7	9.11	31.7	14.4	1.14048	5.49	7.44	132.172	5.37954	0.0568539	1.89	7.68	83.2
38.4312	F	pos	2575.82	2087.36	1.96894	1323.38	54.391	25.6464	15.4223	0.33891	672.129	45.5468	5.52366	28.6387	1.58248	7.4844	4.9236	0.66	0.435	1.625	1.695	3.5475	41.8	4.41	8.23	4.51	2.2	0.81	231.715	55.4	20.2	17.7	22.1	2.6299	6.12	2.64	216.952	4.86726	0.0511628	9.62	5.91	69.9
38.705	M	neg	2134.36	1640.93	2.32246	1051.84	47.0378	30.7476	14.0886	0.02052	452.897	39.9924	10.71	20.2796	1.7204	12.6378	2.3103	0.845	0.35	5.845	2.315	0.37698	55.3	12.4	28.9	1.25	2.01	0.044	256.708	70.2	11.1	14.1	20.7	1.67049	6.75	4.58	222.89	6.10134	0.064978	2.74	4.87	59
38.7488	F	pos	1463.8	1211.48	2.65021	780.193	56.943	24.9424	11.1881	0.03995	294.39	60.6492	4.31004	10.8108	5.6958	2.72228	7.1352	0.62	0.096	7.23	2.45	2.7406	26.1	2.11	6.02	7.28	4.54	0.34	162.71	62.5	7.31	13	10	0.66	5.59	7.59	80.1758	8.40921	0.0918129	3.75	16.2	83.4
38.7625	F	neg	1750.38	1240.15	3.90722	940.035	41.7	40.6864	14.1873	0	240.589	59.5544	11.1205	16.3083	1.18475	4.17091	1.96872	0.305	0.118	2.905	1.88	3.094	23.4	1.57	7.52	1.43	1.69	0.44	276.251	50.1	12.6	49.1	20.2	1.32916	1.86	3.13	216.119	9.58768	0.106044	2.68	9.07	78.2
38.9487	M	pos	2251.45	1536.44	1.63712	908.037	33.8322	30.2093	31.221	0.033	554.656	44.954	6.7554	16.0233	5.064	6.3118	13.9612	0.25	0.26	2.63	2.06	3.723	29.8	2.91	12.6	1.28	1.76	0.11	204.964	65.9	7.71	22.3	12.8	0.4992	5.54	17.6	480.089	3.32944	0.0344411	1.18	4.31	73.8
38.9514	M	neg	1696.25	1079.31	2.60558	705.867	30	41.1778	22.042	0	270.906	40.8618	15.0766	26.8653	6.1347	1.8083	1.41622	0.245	0.485	5.73	4.57	4.092	22.8	2	11.3	5.67	1.77	0.072	199.72	51.1	26.1	19.5	30.7	10.6529	4.82	7.39	394.651	6.72154	0.0720588	1.32	5.91	82.2
39.0418	F	neg	2150.28	1660.27	3.09333	1155.55	39.4618	38.2708	17.1195	0.018904	373.561	55.9296	5.30376	8.64296	0.377036	14.6825	2.345	0.59	0.1005	5.32	1.55	2.376	38.3	1.97	9.32	2.86	2.92	0.18	195.413	71.4	8.76	13.5	13.1	0.83447	5	4.25	284.237	8.14273	0.0886454	2.12	13.6	73.6
39.1348	F	neg	2493.04	1926.88	4.03684	1477.92	47.1	36.2518	12.82	0	366.107	60.297	10.2608	15.3723	0.7245	4.79424	2.03456	0.41	0.119	2.645	1.205	2.375	33.2	1.01	5.66	1.25	3.65	2.39	353.133	59	11	46.2	15.5	0.43245	2.58	4.33	196.718	6.55833	0.0701863	0.0289	0.0684	0.681
39.1458	F	pos	1713.9	1241.19	1.77151	740.992	15.8205	51.5016	25.0244	0.03836	418.282	15.0528	17.4001	21.1045	9.97377	10.7352	14.2128	0.825	0.31	2.615	3.23	4.73184	12.9	2.68	8.29	5.78	2.89	1.59	254.32	59.7	17.3	9.87	16.2	2.8674	3.4	11.1	203.871	12	0.136364	1.51	9.96	78.3
39.4798	F	neg	2596.91	1992.04	4.56322	1581.68	47.2	32.448	16.6274	0	346.615	46.455	10.3148	19.5132	1.4826	6.96	7.8	0.205	0.0625	2.14	1.06	3.3258	27	3.09	4.75	0.65	0.49	0.084	330.663	55.3	15.2	13.4	24.7	0.65208	4.33	7.07	241.948	9.07229	0.0997748	2	14.7	83.6
39.5619	M	pos	4690.23	3143.66	1.8685	1920.78	62	24.347	11.1233	0.010472	1027.98	65.207	6.29408	5.11725	2.06924	1.998	10.9485	0.265	0.245	2.855	4.16	5.3924	29.3	6.38	11.2	4.93	2.04	1.25	775.729	53.9	10.2	15.1	17.2	0.24252	4.85	8.32	743.135	3.24727	0.0335626	8.45	4.09	37.8
39.5756	M	neg	1564.04	808.788	1.48396	448.878	19.2807	45.8754	28.6433	0.011951	302.487	21.7404	11.954	30.6612	2.75216	8.424	7.2252	0.24	0.1445	4.86	2.83	3.872	32.6	3.35	7.08	3.65	0.75	0.095	191.489	52.6	12.8	24.5	20.9	0.72314	5.65	32.3	548.011	0.945335	0.00954357	0.68	1.85	88.5
39.5893	M	neg	1915.45	1324.54	2.57795	898.037	30.7	38.4204	26.66	0	348.354	26.6393	10.9536	39.9971	2.70718	9.4932	1.0044	0.325	0.2	3.89	1.615	7.171	44.3	5.87	14.6	0.988	1.338	0.22	255.342	52.2	22.7	8.92	35.4	1.19652	6.63	11.3	315.513	4.6224	0.0484642	1.35	6.13	89.2
39.7098	M	neg	1213.37	927.551	2.02027	554.675	36.5	42.336	18	0	274.555	37.9095	14.3988	28.4282	2.27487	9.3632	1.8368	0.265	0.19	6.055	5.29	2.17512	24.2	2.18	6.51	9.21	2.41	0.19	124.033	61.6	13.9	9.8	18.3	1.8483	7.67	9.52	147.075	11.9338	0.135509	4.1	15.9	92
39.9151	M	neg	1973.79	1627.41	0.813163	623.3	35.8146	31.152	19.4526	0.2547	766.512	34.9588	4.0885	9.39816	1.40508	21.3285	7.2275	0.235	0.675	10.35	4.055	1.9926	21.5	1.26	3.98	13.12	3.16	0.058	183.762	62.9	9.2	11.4	17.5	0.47425	3.13	5.42	147.406	10.9728	0.123252	4.07	17.2	87.9
40.1013	M	neg	1987.12	1422.88	2.10423	919.178	45.5	35.136	15.7232	0	436.823	29.7985	10.152	28.324	8.15045	7.6096	8.3968	0.815	0.24	2.29	1.915	2.8288	34.8	3.42	12.2	4.2	1.16	0.12	312.973	65.1	10.4	22.7	18.2	1.02102	5.15	8.81	234.916	8.75912	0.096	3.32	8.2	84.9
40.1342	F	neg	1899.05	1414.71	2.85841	913.903	56.2437	30.9996	9.43204	0	319.724	65.6373	6.52674	11.1041	3.38865	3.78924	2.85928	0.17	0.125	9.845	2.9	2.5185	24.4	2.17	11.3	5.41	2.76	0.15	234.283	64.5	14.1	14.5	21.7	2.16132	3.42	7.37	234.283	7.00344	0.0753086	1.87	14.4	89.4
40.5558	F	neg	1679.45	1195.98	3.8	908.946	55.2	30.7518	7.15301	0	239.196	63.111	9.03617	11.2927	1.14204	5.48464	0.293986	0.17	0.0715	2.7	1.375	2.052	16.2	2.92	19.2	1.231	1.701	0.2	147.44	51.1	29.5	10.6	28.6	20.2202	7.24	11	315.454	15.9123	0.189234	1.96	14.3	92.2
40.6133	M	neg	1625.76	1071.05	4.97351	804.361	42.8571	31.9925	21.8402	0.0429	161.729	49.4532	8.78696	21.4476	2.96704	7.12012	1.15508	0.145	0.13	7.925	2.265	3.3024	9.79	1.01	3.77	1.86	2.03	0.15	403.189	78.8	7.16	4.5	11.6	0.29348	9.38	15.5	132.012	25.6198	0.344444	4.33	24.7	97.2
40.7775	F	pos	2249.11	1489.9	3.0515	1059.32	33.1344	28.3376	20.5002	1.08325	347.148	30.6234	10.584	17.9513	4.93724	7.8142	9.523	0.46	0.46	3.83	1.57	2.2388	42.3	2.94	13.5	5.22	1.24	0.17	327.459	69.5	6.82	7.85	19.8	0.26928	5.48	4.16	419.926	2.72615	0.0280255	5.02	3.46	52.5
40.9309	F	neg	1476.98	1103.21	2.11073	672.956	33.741	40.6931	17.4394	0.0526	318.827	24.541	15.7162	32.1958	5.56829	6.4288	4.3344	0.3	0.255	7.275	2.725	3.6693	30.8	2.05	7.23	5.68	0.99	0.14	147.94	64	13	18.7	16.6	0.97608	7.47	3.98	216.777	8.57741	0.0938215	1.69	9.68	84.6
41.1828	M	pos	3090.31	2473.99	1.6917	1058.87	24.7008	26.1834	18.5796	9.7709	625.918	31.52	5.03874	16.3548	7.25464	9.04809	23.5113	0.205	0.51	27.75	4.425	2.9452	24.1	6.02	8.83	9.79	24.57	0.037	233.296	54.4	15.2	15.2	25.6	1.38752	1.73	4.59	360.391	10.522	0.117593	5.43	8.95	58.4
41.5852	M	neg	1027.88	825.894	3.88961	494.711	49.8	28.5382	17.4569	0.176	127.188	45.7275	6.90045	19.6646	2.431	11.0028	4.3407	0.1445	0.101	14.3	3.965	3.1242	51.6	5.92	9.6	8.45	3.69	0.048	70.1113	53.3	15.7	21.6	17.4	2.0184	6.3	4.85	113.931	5.85355	0.0621749	4.62	15.6	84.4
41.5989	F	neg	1357.69	966.34	3.16114	644.549	54.8451	26.7028	9.53464	0.019734	203.898	51.116	7.45954	14.9742	2.73111	10.2366	1.4036	0.215	0.22	10.045	2.945	2.4206	44.4	4.84	20.6	1.44	1.21	0.19	189.412	62	8.16	14	10.6	1.8868	13	17.7	183.147	4.94707	0.0520455	3.14	5.14	56.5
41.6427	M	neg	1683.65	1347.46	1.43005	743.798	19.4805	47.593	23.4246	0	520.12	42.656	12.6822	21.7752	4.01706	5.8944	3.01167	1.14	0.3	2.86	2.655	3.55	36.1	2.97	11.1	0.691	0.311	0.97	194.241	50.8	25	10.4	27.5	3.8225	3.63	6.76	132.437	6.65874	0.0713376	3.11	8.15	89.7
41.7714	M	neg	2212.11	1237.82	2.31915	809.533	43.8561	34.0578	16.06	0	349.065	54.1206	9.51598	18.6718	1.92404	4.58513	3.01125	0.195	0.091	3.97	3.095	3.2265	32.2	2.37	4.1	2.99	0.61	0.32	157.729	61.5	9.86	16.3	1.68	0.081984	4.68	7.47	792.541	3.34339	0.0345904	0.97	4.57	89.8
41.9302	M	neg	2682.67	2028.54	2.8254	1444.32	50	33.6776	13.6904	0.008004	511.191	53.1702	6.97809	19.9689	2.22222	8.904	1.5052	0.145	0.064	1.835	2.03	1.9323	17.6	0.89	3.43	1.8	0.77	0.11	348.632	70.7	6.87	15.1	12.6	0.29736	5.82	7.02	265.248	3.48307	0.0360877	1.38	4.97	85.6
42.0452	M	neg	2216.28	1584.27	2.54244	1091.56	50.7	32.0784	12.3977	0	429.337	51.3975	6.60168	19.0383	2.5327	10.0737	1.4508	0.17	0.056	2.245	1.945	1.41372	20.5	0.78	0.98	1.77	0.45	0.23	300.645	73.3	6.3	15.1	12	0.4284	9.05	7.03	282.998	2.11998	0.021659	0.0114	0.0338	0.861
42.2259	F	pos	2370.67	1766.27	2.95041	1261.12	39.1127	35.144	11.9438	1.547	427.438	48.985	9.2016	6.8672	4.73628	5.0391	14.2362	0.285	0.245	2.9	1.34	2.0586	27.4	1.69	8.89	2.49	0.74	0.19	333.214	80.1	6.27	7.84	10.3	0.50058	7.24	18	261.641	5.48054	0.0579832	1.95	10.8	79.3
42.4066	F	pos	1309.83	842.187	3.19266	586.162	47.1528	29.7005	17.9717	1.8676	183.597	34.5587	9.8262	36.0048	2.9835	7.2726	2.5398	0.185	0.265	4.515	4.76	2.9892	40.6	3.32	7.48	7.89	0.42	0.083	245.461	59	9.42	16.1	12	0.6792	12.2	19.2	208.431	12.1927	0.138857	1.9	25.7	97.9
42.601	M	neg	1176.68	837.255	2.06536	529.145	47.2104	29.336	16.6824	1.08615	256.2	41.0856	6.70568	19.5395	4.88488	10.3748	2.812	0.215	0.225	3.74	2.785	4.0734	31	3.91	6.87	1.23	1.22	0.11	115.971	62.9	6.21	21.4	8.96	0.387072	6.9	7.12	213.557	4.22535	0.0441176	1.46	10.5	85.8
42.6667	F	pos	1663.82	1311.21	1.61408	751.324	39.3606	29.6912	22.499	2.05751	465.48	48.708	9.74	15.083	1.71864	9.2246	5.8828	0.545	0.235	4.345	2.88	2.6712	24.8	1.66	4.71	3.61	2.28	0.36	153.511	58.3	15.4	24.7	20.5	0.9184	8.64	5.66	184.347	8.88005	0.0974545	4.56	6.45	70.8
42.6858	F	pos	2123.82	1570.68	1.88854	958.112	43.824	32.4513	16.1471	0.29646	507.328	31.5182	7.70085	10.5101	5.58026	4.14162	21.4928	0.355	0.1035	4.54	2.06	2.4585	26.6	1.96	4.88	4.63	1.71	0.59	251.584	74.6	8.56	13.7	9.32	0.614188	3.58	8.69	295.525	4.83441	0.0508	1.23	6.8	84.9
42.7023	F	pos	1943.33	1649.88	0.907816	747.393	38.7612	35.2275	15.58	0.32538	823.288	15.1382	7.3926	18.722	27.2918	3.74415	19.0757	0.245	0.285	2.34	3.36	2.0736	35.7	4.9	10.6	7.83	1.45	0.28	203.884	58.3	13.5	15.4	20.4	2.3256	13.9	16.8	76.209	30.0628	0.429854	8.86	25.9	76
43.091	M	pos	1172.55	899.221	2.41732	552.122	43.7536	23.7503	11.7429	2.08715	228.402	42.486	4.49072	9.7409	2.95529	7.5374	13.2908	0.28	0.0915	7.89	2.945	1.7374	15.2	1.98	3.3	6.99	0.92	0.26	133.285	71.4	8.72	12.4	10.8	0.31968	7.54	14.2	135.536	6.81972	s	1.65	11.7	90.2
43.0992	M	neg	1436.95	1013.09	4.39759	739.558	57.3	27.8124	11.4534	0	168.173	56.925	7.03621	18.3793	2.21656	5.26284	3.28706	0.0485	0.091	8.985	2.475	1.7135	45.3	3.87	11.9	2.06	0.37	0.13	224.939	70	6.83	13.1	8.48	0.4876	6.42	10.2	183.883	13.2511	0.152752	3.21	11.2	85.9
43.3593	M	pos	2559.83	2198.71	1.32812	747.562	44.6607	24.2151	15.6662	2.47064	562.87	23.6379	4.6224	10.1908	4.39606	13.9668	29.9676	0.615	0.1245	29.8	4.08	2.9106	45.5	10.2	28.5	14.8	23.17	0.055	205.701	59.8	4.25	8.88	6.59	0.229991	8.68	8.49	141.705	10.9205	0.122593	6.64	10.4	53
43.3676	M	neg	1639.69	1146.98	1.57895	619.371	46.1	29.2338	15.7327	0.011988	392.269	43.2811	9.8975	26.8069	1.39872	6.23162	0.690184	0.305	0.146	6.64	6.025	4.4776	24.6	2.75	5.8	7.05	0.55	0.045	209.492	65.4	8.16	22	16	0.2704	4.07	5.82	276.456	5.4505	0.0576471	1.31	10.3	95.6
44.293	F	neg	1550.75	1143.03	2.87347	804.694	47.5	36.2032	11.7719	0.009468	280.043	20.6745	24.5241	20.625	4.37	5.5024	9.5	0.53	0.11	2.965	1.935	3.066	29.7	3.46	17.7	2.84	1.43	0.18	144.991	58.6	11.4	6.19	30.8	3.2648	7.27	5.33	251.827	8.32946	0.0908629	6.49	3.81	82.8
44.4983	M	neg	1372.6	885.742	2.34066	565.989	23.0769	46.5014	21.6904	0	241.808	34.5312	17.9697	26.5043	2.63937	6.26452	1.62384	0.25	0.19	4.505	4.34	4.557	30.4	3.53	10.1	4.11	0.91	0	371.226	68	10.9	13.3	12	1.644	3.29	9.02	95.7111	5.56569	0.0589372	0	11.1	88.9
44.5722	F	pos	2521.13	1394.29	1.83801	822.63	53.1	28.8358	13.832	0	447.566	23.8952	16.891	26.523	6.16068	11.7971	2.3236	1.29	0.305	4.37	4.205	3.6811	36.7	4.5	4.29	8.79	1.66	0.47	446.636	72.5	7.41	12.9	9.8	1.2642	4.69	8.4	605.321	3.33116	0.0344595	3.04	4.25	51.6
44.668	M	neg	1364.3	865.954	2.0473	524.768	25.6	45.8432	22.345	0	256.322	37.8497	15.6275	25.521	2.65926	6.75894	1.90705	0.215	0.185	5.41	5.14	4.6905	25	3.18	8.17	2.76	0.64	0.1	313.997	68.3	11.9	12.8	15.3	2.6469	6.49	8.03	159.734	5.63725	0.0597403	0.0148	0.0866	0.956
44.6845	M	neg	1634.2	1055.01	1.68272	626.674	21.2361	31.4421	42.6196	0.0108	372.417	8.26884	5.60576	16.8829	2.76194	17.9436	38.133	0.23	0.32	3.765	1.71	3.3712	42.7	3.81	10.9	10.96	8.79	1.32	173.625	72.4	4.68	10.1	8.02	0.298344	6.48	20	392.976	1.98165	0.0202171	1.11	2.18	7.53
44.7474	M	neg	1415.83	906.659	2.11684	558.502	23.7	44.5075	25.91	0	263.838	36.3816	14.1519	30.3116	2.89504	6.0196	1.99576	0.255	0.2	5.05	4.375	4.224	40.5	3.22	7.16	2.34	1.44	0.24	328.757	75.2	7.75	13.1	14.4	1.944	11.5	8.46	150.633	6.85225	0.0735632	0.0177	0.0802	0.954
45.3498	M	pos	2335.17	1678.57	3.85405	1196.82	47.2527	18.0992	17.6235	1.05618	310.536	14.1973	6.37604	15.2438	18.1796	2.69586	27.234	0.235	0.255	6.88	3.405	1.582	17.3	3.05	9.22	13.43	3.53	0.051	398.24	60.8	14.7	15.3	21.7	0.57939	3.71	21	230.077	16.8806	0.203089	9.74	14.1	69.1
45.4675	F	pos	2720.6	1877.87	3.47393	1376.48	48.1643	21.9936	17.2589	3.535	396.231	40.7631	8.27805	20.3354	1.96909	15.048	7.1364	0.35	1.185	3.32	2.24	1.87785	18.1	1.36	5.06	3.92	2.36	5.12	306.679	60.9	16.7	16.6	21.8	0.84148	2.4	3.71	496.528	3.23079	0.0333866	1.59	4.4	64.9
45.4702	M	neg	2145.88	1526.71	3.12766	1122.13	75	15.054	6.42129	0.06993	358.777	59.2158	3.6168	20.3004	5.58404	3.06852	2.3323	0.29	0.115	1.725	1.595	1.456	19.1	1.9	4.69	3.41	3.16	0.64	381.678	74.6	5.52	9.36	14.7	0.3381	5.69	6.38	212.814	7.05339	0.0758865	3.09	4.61	87.4
45.5524	M	pos	2004.13	1690.88	2.61607	990.859	57.7842	23.8952	10.7255	1.44018	378.758	33.4509	7.4202	19.7478	0.94392	15.8664	10.2432	0.895	0.465	14.65	2.895	1.8696	13	1.71	8.39	6.12	3.09	0.083	178.057	63.8	9.97	17.4	14.1	0.72051	7.89	11.1	124.64	9.57614	0.105903	1.65	6.96	66.4
45.5825	F	pos	1164.25	813.562	1.86364	466.985	29.6576	33.2519	15.7628	4.33008	250.577	26.391	10.3395	20.5139	3.58126	8.7123	16.5765	0.665	5.29	4.655	5.58	2.83976	39.8	3.82	9.76	24.45	4.69	0.58	168.274	65.5	11.6	26.6	16.5	1.12365	5.96	11.7	166.389	3.60344	0.0373814	4.06	5.45	61.7
45.6044	M	pos	1038.8	828.968	1.89375	502.355	37.2627	36.1336	20.0504	0.62211	265.27	11.0775	6.34186	21.8442	7.56462	14.1276	24.3566	0.225	0.325	3.225	1.945	1.6881	22.8	3.61	13.5	5.72	2.14	0.024	91.8333	70.6	8.11	15.4	12.3	0.57441	3.32	4.37	96.2769	9.78107	0.108415	6.55	12.8	83
45.7796	M	pos	1902.83	1460.33	1.21739	736.006	24	38.1238	31.1702	0.15895	604.576	7.99261	33.8352	17.787	6.3888	6.4558	11.9184	1.095	0.355	3.265	3.31	4.606	26.9	4.28	10.5	7.71	1.52	0.033	251.379	70.6	7.41	15.7	14.1	0.8883	11.5	10.3	146.422	9.06616	0.0997006	4.92	9.57	80.4
45.9932	F	pos	1817.47	1105.43	2.90833	771.594	26.4384	39.9537	17.2178	1.6578	265.304	19.7181	11.625	16.2854	15.0209	7.4452	19.656	0.455	1.195	3.425	2.015	3.4047	32.5	3.89	17.8	8.25	2.78	0.23	177.102	66.2	14.1	9.18	19.8	0.92664	4.93	7.01	494.288	6.01412	0.0639896	2.3	7.25	79
46.0698	M	pos	1473.55	1125.44	1.1733	563.845	26.3736	43.4112	24.6785	0.15651	480.562	10.0045	35.7753	13.6338	5.1888	5.7694	11.8118	1.24	0.28	3.055	2.65	4.0484	30.1	3.14	10.5	7.55	0.67	0.38	207.801	60	12.7	22.1	17.8	1.02102	8.16	8.47	116.629	10.4302	0.116447	0.0729	0.106	0.866
46.2943	F	pos	1454.95	1110.76	1.42265	572.043	50.0269	26.8345	12.0602	0.24024	402.096	45.3328	3.06918	5.71428	2.42653	8.55636	23.8656	0.495	0.245	6.57	4.825	0.29952	16.7	4.56	18.4	7.39	2.33	0.23	194.087	77.4	8.23	5.8	8.5	2.0315	9.12	9.85	122.177	13.6691	0.158333	2.57	23.1	89.3
46.3546	F	pos	2597.66	1639.81	2.94492	1139.67	49.2507	30.7496	11.6751	0.09282	386.995	20.064	15.4728	15.4198	1.77504	5.3064	27.423	1.55	0.385	3.68	1.83	4.9053	8.14	0.85	5.36	4.15	0.49	0.19	538.048	63.2	10.6	15	13.9	0.74643	16.1	10.2	398.724	4.64597	0.0487234	2.45	8.3	87.6
46.36	F	pos	1196.22	902.977	2.34657	586.935	17.355	29.1808	35.6144	1.89318	250.125	17.5062	11.1069	31.2375	6.375	6.80343	16.4362	0.335	0.38	3.02	4.42	2.9376	25.9	2.42	9.89	6.44	1.1	0.11	102.967	50.1	17	19	29.4	0.7056	2.6	5.47	175.091	10.5181	0.117544	10.9	10.4	86.1
46.3984	M	pos	2369.92	1841.75	1.94025	1136.36	53.7462	25.1328	14.5838	0.16744	585.677	21.9968	7.63282	18.1148	6.80517	7.77924	28.6524	0.215	0.185	3.435	3.8	2.7475	39.7	2.71	10.2	3.9	3.02	0.1	221.667	69.7	9.74	11.5	16	0.5968	4.76	12.3	275.488	5.69395	0.0603774	19	6.53	28.7
46.7543	M	pos	2628.13	1944.98	2.06818	1238.95	42.2	35.3419	17.5323	0.010302	599.053	26.6197	13.1128	20.36	4.625	7.5168	13.7376	0.33	0.1045	3.455	2.32	2.3711	28.6	1.77	5.53	1.92	1.69	0.22	383.608	63.7	11.3	16.7	15.9	1.34673	6.08	16.5	265.261	4.34401	0.0454128	1.64	5.72	84.4
46.8364	M	neg	1936.36	1378.86	2.31321	845.244	54.4908	23.31	18.6134	0	365.399	55.4694	4.6124	15.13	7.786	6.2934	3.2334	0.21	0.116	9.42	3.26	2.717	39.5	3.35	7.13	3.62	2	0.43	228.636	71.1	6.47	9.48	7.16	0.895	8.72	5.57	298.323	5.01193	0.0527638	2.59	8.2	79.6
46.8611	M	pos	1596.48	1213.16	2.12324	731.538	26.6	30.0105	32.542	0.005365	344.539	20.0222	7.69065	21.2005	9.7026	11.34	13.38	0.265	0.265	6.115	5.56	2.9904	31.5	2.5	4.25	14.96	0.95	1.54	134.416	62.8	9.4	22.8	10.8	0.51948	5.33	2.19	226.685	12.3732	0.141204	4.75	16.3	88.2
46.9158	M	neg	2035.21	1384.8	2.25954	819.8	50.6964	26.2412	18.8789	0.022575	362.817	43.208	5.27436	14.6616	10.8055	7.139	4.2229	0.23	0.15	11.05	4.615	2.782	35	3.16	7.43	1.81	0.92	0.18	225.372	74.1	5.64	13.1	10.8	0.78732	7.58	5.21	414.754	3.99002	0.0415584	0.0175	0.0602	0.763
47.0363	M	neg	1855.7	1333.83	2.8114	854.988	53	25.7396	14.8545	0.020706	304.114	24.4755	10.9242	43.5558	7.66976	6.80525	1.169	0.27	0.265	8.285	4.585	2.3625	33.1	4.72	12.2	4.43	3.22	1.68	174.954	64.4	11.4	18.4	16.4	4.2312	15.3	11.2	325.234	5.06463	0.0533482	3.07	5.19	76.7
47.0418	M	pos	2273.89	1671.64	1.93103	1029.73	41.8581	33.5544	19.2101	0.15984	533.254	23.2308	10.5672	18.3212	4.36975	9.6432	18.7411	0.475	0.14	4.415	2.255	2.19219	44.4	3.5	8.47	2.03	1.83	0.57	294.33	69.6	9.03	17.3	14.1	0.65283	8.74	17.6	281.5	3.99065	0.0415652	0.0234	0.0448	0.849
47.4798	M	pos	1697.94	1352.52	0.940329	618.101	31.1688	30.2848	30.2395	0.014406	657.324	9.8685	6.22472	10.7355	6.29	3.40416	52.5312	0.29	0.18	3.35	2.68	3.7191	18.7	2.15	3.11	25.43	1.32	0.022	206.984	70.3	12.1	14.6	15.9	1.9557	12.9	9.36	128.941	17.9878	0.219331	2.99	22.5	79.5
47.7399	M	pos	2456.58	1891.23	2.57034	1278.47	30.1788	36.48	23.7961	0.15549	497.393	29.7375	18.2208	14.486	5.496	4.719	7.969	0.58	0.6	2.455	3	4.8348	39.6	2.93	7.43	4.15	0.75	0.71	287.716	50.6	17.8	24.8	21.2	0.55756	2.99	2.24	273.972	4.11765	0.0429448	1.35	6.38	86.3
48.0794	M	neg	2950.78	1812.25	2.32937	1063.79	40.8591	36.5365	14.6643	0.011172	456.688	36.1548	12.0868	23.2534	2.25165	5.709	5.027	0.295	0.17	12.8	2.925	2.646	38.9	2.71	5.28	4.3	1.5	0.31	396.724	80	6.06	8.64	9.44	0.515424	14.9	20.2	715.981	2.9342	0.030229	1.62	7.78	92.6
48.1013	F	neg	2525.75	2110.85	2.56432	1304.51	50.2	32.424	13.5173	0	508.715	40.026	9.8736	16.3013	3.5145	9.603	8.245	0.5	0.1165	10.6	2.985	3.0058	26.1	2.66	5.74	5.03	1.75	0.22	260.449	59.8	21.9	12.5	18.5	0.84175	2.16	5.66	134.263	9.5092	0.105085	3.44	9.21	76.4
48.1396	F	pos	2036.31	1382.75	1.8503	854.541	44.2083	24.1129	18.3779	0.71864	461.84	25.3145	6.21184	23.9581	4.93323	5.86341	20.4057	0.119	1.02	2.87	2.425	1.9591	26	3.42	4.21	11.6	1.32	0.19	166.884	64.2	12.7	12.3	9.5	0.7106	9.97	11.8	469.412	4.96667	0.0522624	1.43	6.14	21.1
48.2355	M	neg	1652.38	1125.78	2.94444	775.665	22.9	42.6423	24.8998	0.009408	263.433	16.38	12.0733	41.5856	5.4003	9.774	3.3075	0.17	0.091	5.675	1.86	5.5648	49.7	5.12	16.2	2.96	3.5	0.051	246.801	68.7	10.8	18.2	12.4	0.47616	1.72	5.8	250.761	2.17171	0.0221992	1.44	3.79	84.1
48.2519	M	neg	1606.42	1141.89	2.17241	719.394	42.7572	32.868	19.1065	0.010425	331.15	16.6704	10.4554	42.5992	6.52048	7.1	3.525	0.0885	0.24	4.28	4.16	2.2458	34.9	2.22	1.47	5.7	1.7	0.089	203.794	74.1	5.47	13.8	8.05	0.393645	8.67	8.21	234.202	13.2026	0.152108	4.55	11.1	79.1
48.3121	M	neg	1489.75	913.61	2.13235	529.894	38.9	26.1	27.7519	0	248.502	64.3118	6.04302	16.3386	1.45426	6.04252	0.435116	0.32	0.815	10.75	4.35	2.5134	22.7	1.7	2.85	2.9	1.45	0.21	142.549	49	16.4	27.3	27.5	1.11925	5.6	5.69	418.468	2.97907	0.0307054	1.12	3.81	83.1
48.4244	M	pos	2335.49	1647.55	1.45867	901.209	19.2234	42.5482	21.3587	7.59186	617.831	13.3194	11.6312	7.76736	3.83148	9.12636	30.5424	0.385	0.685	4.435	3.645	2.63871	27.1	3.08	6.38	5.26	1.24	0.047	294.456	65.9	11.4	6.27	7.72	0.230056	11.1	11.5	375.08	10.1518	0.112988	3.59	6.22	49.4
48.6133	M	neg	1025.2	709.974	2.12069	436.634	23.2	44.5949	23.4722	0.01052	205.892	20.034	8.5386	16.206	5.70714	12.7162	11.2266	1.25	0.76	4.98	2.74	4.3428	39.6	2.63	11.2	9.02	2.17	0.097	140.511	68.6	9.09	10.9	15.9	0.82839	10.5	11.3	164.823	5.3103	0.0560811	4.97	11.3	92.6
48.6215	M	pos	1359.4	826.452	2.99561	564.467	21.4704	42.044	29.7584	0	188.431	22.6324	12.7974	16.9927	8.1073	7.49805	10.323	0.135	0.265	5.815	5.125	2.26689	31.8	0.8	3.01	2.34	0.84	0.46	143.237	64.2	4.44	13.1	8.8	0.22704	6.83	6.94	374.038	3.81968	0.0397138	0.79	4.53	82
48.6571	F	neg	2593.49	1989.28	1.1814	1010.56	28.5714	52.7724	14.7061	0.012673	855.391	42.0595	17.913	12.5874	9.62592	2.53087	4.68624	1.32	0.265	2.55	2.21	3.6359	39.4	6.12	22.7	1.85	1.68	0.11	390.764	63	10.5	17.2	16.8	0.45192	2.62	18.2	202.073	4.05965	0.0423143	1.47	6.42	92.2
48.8022	F	neg	1577.55	1128.3	5.18182	900.382	41.916	38.7283	14.2064	0	173.758	40.8639	10.0455	15.9808	1.61216	12.0646	5.6206	0.125	0.108	2.775	2.325	2.8424	1.99	0.063	0.13	0.83	1.22	0.087	262.065	74.7	7.44	12.3	9.76	0.743712	7.76	4.95	172.988	6.73235	0.0721831	2.55	8.53	86.4
48.8433	F	neg	2023.52	1587.07	3.08756	1063.34	28.2296	49.632	16.7091	0.01975	344.395	26.5974	19.8	18.7142	4.09716	2.94216	5.55407	0.155	0.091	8.31	2.63	2.09196	21.7	1.21	6.39	7.46	1.36	0.097	194.335	67.2	9.53	18.9	15.8	0.88322	8.1	5.18	218.627	4.95657	0.0521505	2.52	4.65	58.2
48.8789	F	neg	1542.29	1196.9	6.74797	993.425	48.4	35.6454	12.5628	0	147.218	45.744	7.61475	13.2318	1.06249	15.3816	4.3044	0.19	0.098	1.385	2.945	2.5392	18.2	1.59	8.42	0.56	0.61	0.16	233.203	77.2	6.77	11.9	7.74	0.454338	9.05	5.22	105.887	8.34119	0.0910026	0.0415	0.103	0.89
48.9418	M	pos	1579.37	1150.18	2.56929	789.021	56.1438	22.4676	13.7539	0.37044	307.097	47.5566	8.22255	10.9798	1.83936	8.6268	8.5722	0.25	0.275	2.885	1.645	1.6912	31.3	3.75	24.1	3.85	2.2	0.078	238.228	76.2	4.57	5.65	4.65	1.0602	3.85	4.06	184.028	6.54952	0.0700855	5.61	11.3	91.7
49.1773	F	pos	2240.84	1580.49	0.90708	648.003	26.8561	34.8348	29.4675	1.26178	714.384	8.9143	13.7712	24.4596	8.25348	12.806	20.6244	0.985	0.35	10.095	3.775	2.9736	33.9	4.08	9.13	17.42	7.16	0.095	254.395	60.9	13.3	15.3	26.7	0.4806	4.05	7.55	387.005	5.67515	0.060166	3.76	7.59	79.1
49.3498	M	pos	2094.32	1578.44	2	969.164	35.1648	36.68	21.8165	0.43026	484.582	41.2566	12.3271	29.2842	3.729	5.30657	2.07418	0.112	0.099	5.5	2.41	1.9488	27	2.52	9.66	2.7	0.35	0.094	171.96	64	9.86	15.9	14.2	1.26522	7.9	14.2	298.578	13.8931	0.161347	5.32	17.3	94.5
49.6208	M	pos	1917.83	1339.76	2.23958	864.143	40.8182	30.2715	21.5558	0.45423	385.85	65.4718	4.0716	11.7517	3.68214	1.7905	6.51015	0.175	0.525	4.85	2.385	3.8773	38.9	3.27	11.4	4.77	1.1	0.1	179.425	54.7	11.4	16.6	19.3	1.15607	3.74	3.67	380.494	3.67033	0.0381018	14.3	6.32	50.2
49.7221	F	neg	1786.48	1187.27	2.96596	827.529	33.3	36.4421	25.4493	0.075	279.009	18.909	10.0788	43.8539	3.7604	9.248	7.14	0.345	0.145	4.76	3.045	5.1051	41.8	4.6	11.1	8.17	2.33	0.2	278.702	49.3	24.4	21.5	31.3	3.10496	3.55	5.74	295.424	5.90444	0.0627494	4.21	9.35	86.7
50.0397	F	pos	1677.11	1057.81	3.25792	761.622	27.39	43.89	21.6797	0.1421	233.776	21.96	15.2405	19.0982	14.532	12.0521	4.9941	0.84	0.32	2.615	2.53	3.97	34.3	6.84	27.1	3.69	0.43	0.21	318.422	75.3	7.05	13.8	7.21	0.179529	6.53	10.8	286.04	5.55058	0.0587678	12	4.02	26.7
50.2204	F	pos	2510.32	1948.34	3.80303	1467.1	43.165	29.6476	16.9384	1.91906	385.771	32.9656	9.6163	12.299	3.9042	9.139	14.2272	0.35	0.25	2.78	2.13	2.3115	40.7	2.4	10.3	4.48	0.83	0.087	365.942	71.7	9.29	13.3	10.9	0.99299	3.38	3.91	180.96	5.63003	0.0596591	2.36	3.23	78.3
50.6482	M	pos	3665	2981.22	1.83587	1800.65	43.2567	36.1336	13.5019	0.01092	980.82	49.0032	12.129	15.138	0.73786	11.5776	1.5544	0.28	0.175	4.44	2.96	4.014	35.5	3.14	14.7	2.03	1.2	0.081	437.71	51	12.5	27.6	14.3	0.86086	9.42	14.4	218.855	4.83013	0.0507527	3.51	8.46	82.1
50.7023	F	pos	2019.46	1544.07	2.82996	1079.3	36.2274	37.219	15.8642	0.036685	381.385	21.9976	14.3756	22.7573	4.52634	4.66712	19.1465	0.34	0.94	2.375	3	2.6838	13.9	1.71	5.16	10.88	1.11	0.038	214.643	64.9	13.4	19.9	20.1	1.47333	4.37	6.04	248.654	8.37407	0.0913941	2.98	8.18	79.2
50.7159	M	pos	2686.97	1905.16	1.60588	1040.22	20.0799	44.082	26.4188	0.40824	647.756	13.424	10.7262	18.2785	6.01425	4.7925	30.388	0.485	0.155	6.22	4.87	5.4432	27.3	1.79	7.49	14.87	0.84	0.043	504.753	62	12.9	16.7	25.6	0.512	3.37	5.38	248.396	7.83497	0.0850103	4.41	9.85	71.9
50.8152	M	pos	2927.22	1955.78	2.58364	1359.26	56.9	22.2987	12.9643	0.14981	526.103	24.6008	6.6051	15.5736	6.02208	7.5308	18.3044	0.3	0.3	1.98	1.395	2.9058	41.4	4.93	21.9	4.4	1.08	0.093	259.45	69.5	9.72	12.1	13.3	1.596	13.9	11.6	692.196	2.61809	0.0268848	6.41	2.59	41.3
50.9459	M	pos	2716.74	2148.62	3.91753	1632.95	45.4176	23.449	12.0548	2.93524	416.832	21.4396	5.91778	8.15104	4.63872	4.62053	30.7913	0.13	0.245	2.17	2.42	2.7876	30.4	10.5	15.8	5.32	2.55	0.036	166.853	68.8	2.42	20.4	11.9	1.10789	2.91	3.85	378.746	2.86797	0.0295265	12	1.24	71.6
51.0034	F	neg	2272.48	1695.97	3.19731	1209.23	35.7	43.8224	15.8644	0.009163	378.201	30.3316	20.6296	34.4262	1.79552	4.3292	1.06312	2.315	3.565	1.435	1.165	2.8799	31.7	3.12	17.9	2.29	1.15	0.081	351.068	61	11.6	20.7	15.4	0.81004	4.38	8.43	209.092	9.4431	0.104278	3.96	12.9	82.6
51.0281	M	neg	2215.13	1711.55	3.97423	1319.6	65.2	23.875	8.85318	0	332.04	69.79	7.3476	13.8706	0.33512	2.68185	0.134235	0.155	0.0915	2.415	0.885	2.1804	28.5	3.55	9.56	1.44	0.3	0.18	197.696	71.8	8.54	6.67	10.3	0.74366	3.7	6.7	287.982	4.45239	0.0465986	1.19	6.14	92.9
51.0281	M	pos	1251.93	929.827	3.02979	662.037	61.4385	21.0021	10.7807	0.3069	218.509	57.0764	6.10905	10.1962	1.2882	8.0454	6.6144	0.135	0.17	2.705	2.765	1.00386	41.7	6.65	20.4	3.2	2.07	0.08	185.381	70.6	0.34	8.85	6.58	0.191478	3.29	4.75	132.832	8.35361	0.0911504	7.92	2.49	78.8
51.3648	M	pos	2139.28	1594.1	2.57736	1088.77	44.2557	37.145	14.9525	0.2885	422.436	18.43	6.292	15.7082	3.69958	6.8666	17.3888	0.135	0.145	2.565	2.35	4.764	31.5	2.66	6.3	11.46	2.32	0.098	211.079	63.3	10.1	18.3	10.4	0.312	3.86	17.3	286.834	5.54834	0.0587426	1.82	7.64	83.2
51.603	F	neg	1974.45	1572.49	4.13298	1221.82	45.1	37.9076	13.4468	0	295.627	51.532	11.9925	19.0304	1.16756	5.52948	0.75284	0.395	0.1005	1.665	1.5	4.4469	14.6	1.57	5.21	2.14	1.12	0.73	184.291	67.2	10.7	20.1	11.8	0.65608	8.82	7.92	189.633	8.09628	0.0880952	1.09	10.3	10.1
51.655	M	neg	2130.75	1534.14	2.83663	879.063	39	36.4952	13.729	0.011817	309.896	32.9508	11.0432	19.8019	8.00362	8.3076	7.1323	0.185	0.1195	20.2	2.915	4.2224	22	2.8	9.61	9.18	7.04	0.2	272.736	77.6	8.14	13.9	12.4	0.50344	12.8	7.45	307.484	1.93785	0.0197615	0.78	2.66	76.5
51.7098	F	neg	2052.05	1732.56	6.74797	1438.02	65.1	23.9816	8.14992	0.16384	213.105	29.328	11.4173	21.7574	3.85024	12.8238	3.7758	0.115	0.0795	3.085	2	2.6553	30	2.66	12	2.38	1.3	1.62	162.404	76.2	6.21	14.1	11.3	1.1413	4.64	4.94	141.155	3.18054	0.0328502	4.54	7.28	94.3
51.7591	M	neg	1943.83	1315.24	3.32843	893.051	28	48.6758	17.4935	0	268.31	21.9069	10.6887	28.096	3.8912	16.3395	7.0735	0.205	0.15	9.285	3.1	4.6854	24.3	1.91	5.91	6.71	0.62	0.26	227.52	66.2	14.4	8.53	8	0.6336	6.08	12.2	392.865	3.30789	0.0342105	3.05	12.2	93.9
52.334	F	pos	2882.87	2218.68	2.38462	1444.36	31.7	48.5376	12.6777	0	605.699	33.6868	13.0375	13.2052	2.89639	5.7377	12.0003	0.13	0.1415	5.185	1.045	2.7029	38.6	2.56	14.1	3.56	1.21	0.74	499.085	43.6	23.7	12.3	31.4	3.4854	3.6	6.23	143.534	10.4651	0.116883	3.45	8.57	58.7
52.5339	M	neg	1559.91	986.071	2.5935	629.113	25.5458	47.4815	20.7892	0	242.573	21.758	16.5734	26.0982	11.5545	11.8902	1.27414	0.605	0.18	6.61	2.305	4.719	41.8	4.7	13.4	3.23	2.32	3.29	250.612	64.7	10.2	7.55	17.4	0.95526	5.66	7.4	294.753	4.35198	0.0455	1.91	2.73	56.3
52.668	M	pos	1451.11	1015.77	2.25694	660.254	14.2142	35.8266	33.9328	0.236	292.543	24.9964	13.3056	35.604	7.4003	2.47132	9.3744	0.315	0.535	2.455	4.675	4.1528	27.6	2.61	10.8	2.92	1.6	0.00895	129.11	72.9	0.039	17.1	25.3	2.6565	1.73	2.1	289.67	4.5045	0.0471698	2.05	4.16	49.8
52.8296	M	neg	1677.47	1184.35	1.51754	614.68	38.0619	38.7807	13.3278	0.17649	405.049	25.2252	8.0276	15.7176	2.2824	12.3543	12.4061	0.275	1.7545	8.39	5.01	3.8152	27	2.22	6.08	6.36	2.5	0.11	154.022	67.6	6.54	12.8	11.2	0.448	6.42	16.5	315.496	4.47059	0.046798	1.16	4.74	69.9
53.0951	M	neg	1559.8	1178.86	1.57225	641.299	26.3675	44.415	22.9808	0.012155	407.885	10.0269	11.024	21.5967	15.7033	7.3904	21.5156	0.186	0.325	3.27	4.72	3.3777	25	2.48	8.67	4.88	2.05	0.094	174.623	44.5	24.5	18.3	37.7	1.27049	4.56	2.55	197.616	9.90058	0.109885	3.84	13.8	84
53.2485	F	pos	2285.98	1754.16	2.7012	1189.32	32.6032	43.8224	14.624	0.37444	440.295	5.3244	9.0482	5.694	23.544	4.10429	20.303	0.11	0.325	5.22	1.795	2.0915	31.9	2.6	10.6	6.81	1.23	0.13	220.769	68	9.53	12.3	20.3	1.43318	3.37	6.48	294.829	3.77159	0.0391941	2.67	4.09	63.5
53.3826	M	pos	2554.36	1560.42	1.65363	923.77	41.417	30.3196	15.7118	3.22875	558.631	12.122	7.1058	22.5012	4.0068	14.3045	27.2853	0.445	0.16	2.725	2.81	1.13226	32.4	8.86	30.1	6.37	2.2	0.086	356.905	70.4	10.7	12.3	18.1	1.6652	8.7	19.7	607.984	1.59262	0.016184	8.79	2.19	48.4
53.4867	M	neg	1070.04	698.566	4.44	542.786	43.868	39.8652	11.9164	0.01666	122.249	25.1292	22.5264	26.0069	0.88501	6.92709	2.76489	0.265	0.1145	2.4	1.64	5.1304	12.3	1.94	7.29	1.97	0.99	0.05	172.81	69.4	9.06	22.5	13.9	0.90906	3.59	4.58	184.014	9.64661	0.106765	2.87	12.1	90.1
53.6099	F	pos	1640.16	1395.46	3.12444	981.009	36.27	30.7173	19.464	4.52595	313.979	32.7901	13.6904	17.37	2.624	9.3138	14.706	0.56	0.415	3.755	4.01	1.9575	6.51	0.56	3.74	9.77	0.91	0.1	117.24	49.6	19.5	26.5	26.1	2.8449	5.12	10.2	114.234	12.9242	0.148425	4.95	7.56	59.8
53.7358	M	neg	1560.2	1042.39	4.44571	810.978	61	24.9676	7.46	0	182.418	32.5048	13.9139	22.0365	0.45675	13.3809	0.30315	0.375	0.053	2.725	1.785	1.03292	36.3	2.72	9.09	3.519	0.209	0.2	216.319	77.9	6.08	9.45	9.4	0.34028	7.18	13.1	288.651	9.37306	0.103425	6.28	11.8	95.4
54.4586	F	neg	1739.95	1231	3.02941	887.554	25.5	52.323	14.4155	0.0091	292.979	26.4965	9.889	16.2405	23.8836	5.73321	10.2074	0.22	0.079	2.56	1.71	3.276	41.9	4.79	11.1	2.35	1.91	0.094	263.586	68.4	7.55	12.5	10.7	0.15301	3.64	4.92	219.422	7.50736	0.0811671	2.23	9.87	93.7
54.5161	F	pos	2262.99	1747.67	2.29749	1120.25	51.1395	26.5188	10.6663	1.36188	487.599	14.2623	11.1508	19.7724	4.93506	7.67742	31.6808	0.855	0.84	4.955	1.845	1.12574	42.6	3.04	8.24	4.31	1.3	0.18	365.693	73.9	7.27	20.6	9.17	0.444745	3.36	4.86	134.068	10.3343	0.115254	4.12	11.3	74.4
54.538	M	neg	1129.9	774.332	1.81731	439.046	19.4628	62.4732	12.442	0.011625	241.591	13.431	19.1111	29.4969	5.9995	9.2718	5.2479	0.2	0.17	7.405	7.18	3.811	37.8	2.76	11.8	3.11	0.62	0.026	110.944	81.1	0.089	12	18.2	0.8463	4.29	9.92	231.89	5.83942	0.0620155	2.51	4.56	79
54.5626	M	pos	2330.47	1543.56	2.78512	1040.36	27.9876	43.7427	17.6028	0.78015	373.541	14.5632	28.6032	32.9002	1.98581	6.38672	2.01592	0.29	0.88	3.98	2.73	2.8912	26.8	3.56	11	2.5	1.86	0.26	222.238	42.8	23.4	24.1	27.3	0.61152	3.29	6.48	550.839	2.43056	0.024911	4.19	3.04	55.1
54.5654	F	neg	1628.1	1282.03	2.84362	885.881	42.3	39.6264	13.1556	0.0182	311.533	24.9033	15.5978	26.2847	4.51836	13.44	2.8056	1.105	0.16	3.405	2.29	2.8254	44.5	2.88	7.01	3.45	1.08	1	123.877	71.1	11	13.5	17.3	1.1418	4.09	7.3	208.428	5.1412	0.0541985	2.3	19.2	87.7
54.6995	F	neg	2726.78	2184.95	7.2735	1859.39	71.9	22.241	4.13212	0	255.639	45.504	8.9204	11.2302	4.0698	11.837	5.2866	0.145	0.055	2.23	1.275	1.7262	27.4	3.23	11.9	1.726	1.076	0.21	307.479	83.7	4.38	3.59	6.77	0.418386	3.59	5.73	212.328	10.6529	0.119231	3.46	9.56	80.8
54.8008	M	neg	1705.21	1199.38	6.24806	966.699	57.6423	24.7066	10.0872	0.115	154.72	36.6048	6.62012	24.1367	3.36875	12.6222	5.5198	0.0625	0.13	5.225	1.36	2.9205	41.7	5.02	15.6	1.35	1.85	0.12	274.417	78.7	4.22	7.27	4.84	0.315084	7.99	13.9	223.22	9.50113	0.104986	4.7	6.88	68.8
54.9925	F	pos	2631.53	2137.69	2.50373	1434.39	52.894	21.3408	16.2067	1.31744	572.901	31.8458	2.49984	9.4316	5.16402	12.4931	29.2735	0.1005	0.17	4.975	1.24	2.0881	29.9	3.3	10.1	3.57	3.14	0.23	242.348	51.7	19.9	17.2	28.1	0.62663	2.08	6.46	233.965	9.2233	0.101604	4.32	9.19	87.6
55.2115	F	pos	3322.93	1967.5	2.43071	1276.91	71.8116	8.21205	11.6153	0.89728	525.322	49.011	0.22	0.6019	0.048165	21.7128	19.5328	0.545	0.13	5.31	2.705	2.0433	53.4	6.9	18.3	3.97	2.29	0.62	591.386	69.1	4.49	10.4	7.3	0.41683	12.7	12.3	710.284	3.32326	0.034375	0.0329	0.0538	0.781
55.5181	F	neg	1958.8	1383.12	1.49444	744.121	30.8691	43.1408	18.3751	0	497.925	32.6424	14.3969	15.0733	3.33592	11.7783	8.3628	2.495	0.275	5.7	1.475	4.342	24.2	3.51	12.2	1.465	0.395	0.2	280.688	35.7	29.5	23.1	34.4	2.22912	3.51	5.17	258.113	1.28453	0.0130125	1.39	3.98	92.2
55.7536	F	pos	3766	2664.46	3.04	1822.49	47.0529	25.407	16.739	2.1147	599.503	24.2466	6.53821	14.9749	4.33478	11.524	28.982	0.26	0.101	6.78	2.47	3.7818	35.3	3.23	14.2	9.72	1.07	0.75	514.807	57.4	19.2	20.8	28.6	0.56628	4.69	10.9	556.936	4.22961	0.044164	3.36	7.19	83.9
56.6872	M	neg	942.865	632.06	1.55369	292.644	31.4104	44.793	18.1772	0	188.354	17.6528	21.2289	21.902	3.59805	9.2521	4.4044	1.425	0.23	15.05	5.975	4.3624	30.5	2.78	7.41	10.26	2.2	5.45	111.326	43.9	21.6	39.7	31.5	0.756	3.89	2.61	185.392	3.16653	0.0327007	1.61	4.52	86.9
56.6927	M	pos	1498.64	999.612	2.42642	642.751	44.4555	38.0752	9.81715	0.01875	264.897	18.7052	10.23	12.2048	3.09519	10.2816	16.0128	0.225	0.31	5.61	3.16	3.5464	28.3	4.91	15	2.9	0.91	0.2	137.789	67.3	4.39	14.5	20.9	1.08471	7.08	7.42	352.471	1.84697	0.0188172	0.7	0.35	88.2
56.7173	M	neg	2069.23	1372.33	3.76923	1008.66	56.4	24.3201	13.4622	0	267.605	34.3765	11.791	28.1613	3.95151	10.1943	3.7788	0.225	0.145	4.6	2.795	2.48	37.2	3.11	9.36	1.84	1.13	0.14	239.967	72	5.28	14	7.52	0.53392	8.71	18.1	444.667	4.49954	0.0471154	2.46	6.91	90
56.7775	M	pos	1573.27	1185.87	3.53234	841.965	57.1428	21.8924	12.264	0.56064	238.359	27.9936	3.73352	26.0064	4.10263	19.1265	10.7295	0.133	0.133	4.02	3.98	3.28	46	8.1	14.7	4.07	1.1	0.16	175.163	86.1	1.83	7.79	8.64	1.50336	5.93	7.46	201.374	2.96412	0.0305466	16.7	2.05	68.3
57.4565	M	neg	1646.64	1169.79	2.23438	669.119	42	37.5774	16.9432	0	299.466	16.6887	8.15384	22.2022	6.3921	9.29889	27.1917	0.305	0.19	13.85	4.725	1.15456	40.6	11.6	19.7	12.28	13.74	0.067	154.727	66.4	10.9	19.2	15.4	0.54208	4.75	7.89	304.785	2.91398	0.0300144	2.08	2.52	78.9
57.6947	F	pos	2891.45	2114.89	2.91213	1471.96	45.9	40.262	10.2901	0	505.458	26.4684	15.9477	21.32	11.1832	3.3945	11.325	0.705	0.185	4	2.275	3.9516	43.8	3.52	14.7	6.49	0.6	0.11	485.93	59.5	7.64	10.1	15.7	0.37052	4.37	12.2	280.3	7.03635	0.0756892	3.97	5.46	81.1
57.7467	F	neg	2124.67	1406.59	2.42692	887.556	48.5577	33.0055	13.6594	0.08352	365.713	45.3102	12.5356	10.37	1.83244	6.345	7.3038	0.67	0.34	7.17	3.185	2.87868	49.1	7.94	4.68	8.65	6.27	0.25	284.719	77.8	7.45	11.1	13.4	0.98088	7.17	11.4	415.616	3.34928	0.0346535	2.72	2.96	66.7
58.3381	F	pos	2673.85	1998.49	2.50391	1281.03	15.6291	42.4	16.7682	4.5962	511.613	18.2787	13.5739	12.5484	9.54499	5.1612	28.842	0.245	0.615	7.56	2.83	3.6915	15.8	2.31	10.4	9.51	0.99	0.98	247.314	44.3	22.9	15.4	34.9	0.85156	2.06	3.46	416.629	3.10323	0.0320261	12.6	6.28	45.7
58.4175	M	pos	1416.36	994.862	2.05517	592.938	41.9741	28.1488	14.7151	5.81167	288.51	30.929	4.69136	17.0306	7.67182	6.34751	21.459	0.15	0.0995	7.495	3.545	3.4026	32.5	7.96	16.7	7.5	3.16	0.087	191.692	76.7	1.82	4.02	7.93	1.04676	10	28.1	219.564	3.71009	0.0385305	2.66	0.74	70.5
58.4394	F	neg	1532.51	1183.69	1.83758	682.992	33.5989	43.498	17.5544	0.08016	371.68	27.9172	39.1559	7.66629	0.608672	7.34413	1.02697	2.035	1.01	3.205	4.5	0.8976	27.7	14.6	14.6	1.5	1.26	0.082	193.245	71.1	8.33	7.99	13.1	0.56461	12.7	7.3	141.031	11.4098	0.128793	3.79	23.5	95.3
58.7598	M	neg	1249.53	639.794	1.18799	291.106	23.958	55.3518	16.2	0	245.041	10.3545	6.00593	21.3808	1.6238	7.35404	37.516	0.205	0.16	11.4	5.24	6.105	38.8	3.66	14.4	6.64	3.59	0.025	223.113	67.6	3.64	7.9	7.35	0.152145	11.7	13.1	369.817	3.22071	0.033279	1.61	6.13	85.6
59.0301	F	pos	1768.56	1308.74	1.72414	785.242	27.987	35.7903	17.013	4.07644	455.44	25.0832	5.8776	10.7944	28.9135	3.12106	19.1874	0.29	0.46	3.405	1.82	3.5501	34.1	2.28	5.3	13.1	2.35	0.56	198.512	78.8	9.91	6.31	11	0.9768	8.86	12.2	248.321	2.43902	0.025	1.33	5.98	7.14
59.1697	F	pos	1432.97	1032.52	1.55932	569.949	50.694	23.8506	16.0062	2.2212	365.511	21.6331	4.71144	36.9486	2.0592	7.03857	18.0327	0.36	0.0785	4.835	3.93	4.674	40.9	5.29	8.18	11.94	1.11	0.5	249.967	75.4	4.51	15.2	9.36	0.366912	5.09	6.39	140.288	8.02184	0.0872146	0.0485	0.065	0.706
59.4107	F	pos	2419.61	1788.12	3.97382	1357.19	53.4508	23.862	13.6314	2.28228	341.532	46.2434	7.79646	14.5158	3.18423	10.5925	11.0831	0.255	1.845	2.505	1.66	1.03138	37.7	2.37	6.66	6.97	3.11	0.19	463.237	65	3.65	11.3	6.29	0.340289	7.58	9.44	158.054	5.49413	0.0581353	3.85	5.09	41.1
59.5921	M	neg	2214.45	1621.92	4.28161	1208.33	58.4	26.3862	12.2856	0	282.214	45.7623	9.26334	24.2642	3.04122	9.7776	1.2768	2.27	3.81	1.89	2.07	3.3532	27.1	2.64	11.2	2.082	0.143	0.092	229.551	65.3	9.58	9.07	14.4	0.36864	6.93	17.4	332.849	8.3871	0.0915493	2.27	11.8	92.4
59.885	M	neg	1748.35	1242.6	3.4434	907.095	42.6	34.821	13.5064	0	263.43	18.4569	17.4021	18.272	2.03	11.8815	14.3379	0.275	0.205	3.385	3.225	3.0246	27.9	2.7	15.1	3.72	0.84	0.041	153.43	67.6	11.2	10.2	17.7	1.2213	4.75	14.1	330.854	3.48399	0.0360976	2.32	5.64	87.3
60.1013	M	pos	2127.93	1483.38	3.4218	1071	40.3596	35.6573	17.5137	0	312.994	29.7316	7.0029	22.295	2.2001	15.4227	14.0592	0.45	0.235	4.82	2.24	1.07256	24.4	6.61	37	3.42	1.18	0.14	336.198	71.4	9.34	7.66	18.1	0.26064	7.22	9.2	286.465	5.18784	0.054717	1.91	4.71	78.2
60.6461	F	neg	1428.64	1164.41	1.54444	647.414	26.8	39.8793	27.8625	0	419.189	13.5931	9.4128	18.7546	10.8987	14.8995	13.8761	0.395	0.0755	5.335	3.125	2.6136	33.2	2.54	11.6	12	1.23	0.1	118.958	60.4	15.9	14.1	26.4	2.8776	7.87	6.58	136.115	7.8532	0.0852248	5.08	10.3	90.9
60.8049	F	neg	1297.13	873.166	2.98684	594.626	29.5812	49.543	16.4974	0.019992	199.082	14.3028	20.3822	27.3415	4.58722	11.5344	5.7494	0.675	0.295	3.845	3.995	4.4251	33.4	2.13	6.97	4.89	0.83	0.18	139.86	68.3	6.73	11.8	13.9	0.39198	4.73	7.61	273.139	3.40054	0.0352025	1.91	3.57	79.9
60.835	F	pos	1849.95	1488.38	1.9441	931.728	42.1	37.1328	13.52	0.87854	479.259	23.3046	7.18865	13.5405	4.17543	11.1155	32.3982	0.39	0.31	2.16	2.255	2.4824	31.2	2.86	7.71	7.68	1.76	0.76	248.064	70.5	8.68	14.9	15.9	0.4293	4.95	5.7	102.97	13.601	0.157421	6.35	16.7	77.1
61.0103	M	neg	986.998	655.335	0.983871	279.828	43.7444	19.2126	20.5264	0.07616	284.415	12.3444	3.22476	18.144	1.05408	31.35	8.3182	1.425	0.305	7.47	5.865	2.431	58.1	7.91	7.83	14.1	1.07	0.74	119.079	63.2	10.4	25.1	19.9	1.1343	6.03	4.85	203.393	5.92264	0.062955	0.0366	0.0692	0.892
61.1608	M	neg	1433	995.154	2.42233	496.582	34.6653	38.263	18.1365	0.06444	205.002	34.1848	10.9616	20.2675	7.21875	7.2771	11.1162	0.22	0.1135	28.2	1.835	2.91226	35.1	3.4	9.48	6.97	4.22	0.39	152.617	51.5	23.7	19.6	32.2	1.92878	6.18	5.43	265.794	5.25901	0.0555094	6.68	9.58	94.7
61.2211	F	pos	1995.38	1666.73	2.07595	1093.38	33.728	22.5654	14.2654	0.33024	526.688	15.444	5.3321	15.8598	13.8551	3.8628	32.486	0.275	0.17	1.565	1.41	1.69115	22.9	1.48	5.98	5.01	1.96	0.62	133.628	58.7	8.87	13.6	20.3	0.45066	7.62	17.7	171.549	9.86667	0.109467	8.28	9.92	52
61.295	M	pos	1322.48	910.244	1.78361	495.173	43.8504	37.881	8.1842	0.1884	277.624	7.7618	3.47985	4.98916	4.87971	13.0975	25.792	0.0785	0.052	12.3	3.02	4.5966	26.3	5.45	9.75	16.08	4.32	0.35	256.24	77.9	3.21	3.81	4.54	0.57204	8.82	20.3	143.13	2.43368	0.0249438	1.54	2.61	47.1
61.3333	M	pos	2725.28	2085.73	1.3284	1122.12	13.9731	40.0821	30.4456	0.551	844.719	3.09488	7.99235	23.4625	14.3262	8.31042	31.7292	0.265	0.25	3.675	1.985	5.2626	54	6.21	15.9	3.29	2.49	0.35	434.849	76.6	8.54	15.3	11.6	2.668	9.41	18.3	190.316	7.76038	0.0841328	13.2	22.6	85.2
61.3799	M	neg	1455.52	1038.54	1.62422	543.158	25.6	43.1001	22.364	0	334.411	12.6716	7.1368	29.4533	1.82166	22.413	8.246	0.12	0.0585	12.1	3.915	2.8063	22.6	1.24	4.15	2.87	2.22	0.021	269.564	70.9	7.44	16.6	10.2	0.42738	4.06	9.17	132.375	30	0.428571	5.23	29.6	89.9
61.4483	M	neg	1626.02	1202.18	2.10569	622.73	19.9	47.4195	25.475	0	295.737	6.05133	9.752	39.5413	10.1338	17.5512	7.242	0.23	0.3	20.75	2.44	2.32678	49.5	5.15	8.85	6.31	1.97	4.61	172.306	60.5	13.1	13.8	17	0.7463	14.7	6.13	223.14	6.8138	0.0731203	4.46	9.39	83.7
61.473	F	neg	1289.17	1051.04	3.27354	767.256	54.8	29.3544	10.5417	0.0275	234.381	40.8525	9.0474	19.1192	6.17826	9.12	5.8976	0.41	0.062	3.065	1.125	3.175	35.8	3.1	6.81	2.96	1.91	0.04	70.3469	64.5	9.05	16	19.2	0.8064	6.33	5.62	155.284	12.8697	0.147706	3.9	10.8	63.9
61.5989	M	pos	1350.06	702.423	1.5843	382.821	19.1808	35.9964	35.5892	0	241.634	2.79664	3.84144	62.7734	10.8045	11.664	3.328	0.155	0.109	5.985	5.34	5.8058	39.6	5.79	4.5	8.69	1.72	0.054	194.509	76	4.18	5.32	7.58	0.378242	9.91	9.36	444.905	5.49415	0.0581356	1.6	4.89	75.7
61.6126	M	neg	1515.81	1304.67	6.088	992.858	68.3	21.423	7.98969	0	163.084	9.0168	9.4554	25.6095	1.3824	34.9046	4.3382	0.195	0.195	8.215	3.51	2.1384	41.9	4.75	12.3	6.87	2.71	0.047	105.565	69.8	11.9	11.3	16.4	1.19392	3.19	11.1	97.4446	15.5385	0.183971	6.87	22.8	91.8
61.64	F	neg	2704.81	1943.13	1.86	1084.27	43.7562	28.31	22.8724	0	582.941	34.8411	4.0565	27.4907	3.925	16.7034	7.0848	0.495	0.0955	10.5	3.575	5.6792	34.2	5.04	9.79	2.52	1.34	0.08	223.958	52.4	14.3	40.8	18	2.052	3.13	2.93	513.914	6.08808	0.0648276	2.94	7.65	77.9
61.7577	M	pos	1547.72	1053.28	1.77341	618.277	18.8356	22.873	45.558	1.00796	348.637	7.821	5.0901	23.0935	18.5982	10.5825	19.125	0.065	0.535	6.055	1.855	1.5753	30.8	5.3	25.4	11.79	2.35	5	115.11	68.3	7.46	6.48	14.7	0.64239	7.42	5.87	362.625	7.55054	0.081672	7.4	10.5	82.2
62.0096	M	neg	2486.58	1904.21	5.27815	1517.65	55.7	27.9744	13.55	0	287.535	30.1788	10.5288	42.6272	2.1728	8.13415	0.596936	0.145	0.0675	3.585	1.7	1.3516	25.4	1.87	3.26	1.93	1.98	8.27	291.54	68.7	7.03	21.4	10.2	0.67014	4.93	7.74	283.048	7.11864	0.0766423	2.07	8.1	75
62.0753	M	neg	1393.2	857.088	3.45972	625.674	34.4616	33.9815	22.429	0.008784	180.846	24.0097	10.7802	31.7923	1.41432	18.4824	1.4178	0.39	0.33	2.94	2.5	3.5136	27.7	2.34	5.7	7.66	3.84	0.29	93.0353	62.9	12.6	8.65	21.2	1.56244	6.81	7.36	425.637	1.9312	0.0196923	0.014	0.0436	0.897
62.256	F	neg	2922.44	2438.66	1.57396	1297.37	63.8928	11.2098	16.8532	0.06148	824.268	16.104	0.7236	0.680068	0	40.4985	24.206	0.905	0.385	5.765	7.22	1.2826	30.1	3.42	11.9	3.01	7.18	14	296.978	63.7	13.4	19.7	18.4	1.42451	3.32	5.11	167.857	22.5166	0.290598	0.0818	0.0401	0.527
62.3217	F	neg	1396.69	1028.08	2.37931	638.436	36.6633	38.2311	20.84	0	268.328	36.0096	8.11482	21.0157	3.40136	17.46	3.8475	0.59	0.068	7.17	2.865	2.6331	40.4	4.34	25.4	5.51	0.68	0.085	90.6141	49.9	12.4	32.8	18.4	1.07088	3.19	6.24	258.418	9.51136	0.105111	3.5	8.3	86.9
62.3765	F	pos	2092.94	1477.98	1.92949	889.746	24.1516	41.9521	26.582	0.8502	461.131	33.084	9.213	9.09378	2.30964	3.42016	29.2584	0.9	0.071	4.69	4.045	3.22728	39	3.92	14.8	7.09	1.24	0.42	316.403	61	12.9	19	18.2	0.99918	7.33	4.44	288.702	7.70153	0.0834416	5.23	11.8	87.9
62.4011	F	pos	1990.68	1313.77	1.03417	596.453	29.2152	45.2556	20.0893	0.43845	576.746	7.92	9.4839	18.3368	1.37112	4.87344	25.3968	0.69	0.13	7.375	2.275	3.927	37.1	2.6	4.73	26.97	6.4	0.41	403.23	74.3	6.28	13	10.9	1.417	14.1	53.1	249.653	9.14573	0.100664	4.87	14.5	72.4
62.4668	M	pos	2145.27	1550.95	3.64398	1079.46	22.869	18.2422	27.4233	12.9456	296.231	21.1791	4.329	22.4818	1.21344	15.691	26.6968	0.995	8.34	2.815	2.685	3.6839	30.3	3.9	16	29.49	0.38	0.39	311.397	52.7	17	11.1	23.5	0.6063	6.16	10.3	274.305	6.67196	0.0714894	1.84	19.9	98.1
62.694	F	neg	2305.97	1509.36	2.21986	944.861	27.3726	50.1874	19.9163	0	425.64	24.0834	28.5152	26.455	1.0615	4.5331	1.63572	1.98	0.36	4.645	2.045	3.2635	35.3	2.79	7.88	4.14	0.93	5.86	444.423	63.4	14.1	22.4	17.5	0.6965	3.29	2.46	309.326	8.54022	0.0933768	4.07	11.8	16.3
62.8665	F	neg	2002.11	1268.6	4.09497	929.885	48.2517	30.7496	17.28	0	227.08	22.4532	7.504	35.3888	2.0925	18.3436	4.7674	0.315	0.38	5.89	2.765	2.03841	55.5	4.22	11	5.45	2.15	0.089	180.37	63.6	8.93	15.6	16.5	1.04775	7.68	12.1	533.293	2.50735	0.0257184	1.8	3.8	77.4
63.0856	F	pos	1818.25	1462.71	1.5641	803.028	26.447	45.2116	21.2078	0.011856	513.412	9.5056	14.4455	12.6958	7.10424	9.94944	28.224	0.505	0.23	4.74	2.235	2.4768	68.9	7.26	22.8	6.51	12.88	0.91	177.03	63.7	11.7	20.3	24.5	0.65905	2.72	5.57	168.179	4.19753	0.0438144	7.84	4.08	56.4
63.165	F	pos	2426.59	1933.12	1.15668	970.425	13.0816	29.9493	34.2289	6.78751	838.973	12.7335	3.40837	11.5184	6.87976	13.7529	34.7628	0.515	1.37	2.14	3.87	2.23938	49.1	3.1	12.8	26.3	1.21	0.19	153.562	67.8	10.4	19.4	16.6	0.84162	2.57	5.78	331.118	2.19394	0.0224315	0.0134	0.0453	0.835
63.1677	F	pos	2817.19	1875.07	1.64706	1102.54	23.8761	35.1495	23.0085	0.04539	669.399	1.54366	6.17652	8.91888	72.6403	1.30139	6.88712	0.0985	0.0455	4.46	1.75	3.5668	51.4	9.02	25.5	12.34	3	0.6	593.039	42.5	5.01	4.2	8.32	0.326976	1.98	67.4	336.838	2.42076	0.0248082	13.9	2.51	39
63.5236	F	pos	1730.57	1282.58	3.14286	761.852	71.3844	2.46957	15.4638	0.59214	242.407	48.557	0.068	0.14	0	21.1968	3.8592	0.39	0.125	18.25	3.065	0.47946	22.7	1.69	5.91	7.23	0.55	0.22	132.913	61.4	10.7	19.6	23	2.1114	8.55	13.3	299.561	5.85912	0.0622378	0.034	0.0786	0.825
63.6441	M	neg	1665.46	1257.41	2.45956	841.21	41.5	36.4384	17.732	0.010008	342.017	38.3344	11.3169	22.4411	2.86902	11.3796	4.9938	0.86	0.079	3.535	1.43	4.2592	55.7	6.49	20.1	3.93	0.69	0.12	127.139	57.6	13.5	34	21.2	0.6466	4.64	2.78	264.263	5.13834	0.0541667	7.08	8.31	84
63.6687	M	neg	922.856	671.352	6.62903	551.852	58.1898	26.3304	12.0154	0	83.2477	23.701	7.45309	29.1573	2.45216	9.0984	11.6183	0.235	0.0695	1.39	2.62	4.301	26.7	2.73	4.26	2.66	1.21	0.09	72.2059	71.9	3.74	24.1	7.84	0.21952	3.95	4.8	168.751	7.21828	0.0777985	2.8	5.82	78.2
63.8631	F	pos	1929.46	1234.16	3.07798	828.119	32.9345	36.1658	26.2653	0.050904	269.046	34.5312	8.02426	22.9976	9.31532	2.88512	16.366	0.135	3.09	5.565	3.475	2.5864	47.7	2.65	14	8.67	1.97	0.33	513.574	74.8	5.02	17.3	10.9	0.29866	6.71	7.48	137.48	4.77064	0.0500963	2.61	5.85	78.8
63.9452	F	pos	1749.6	1306.64	3.36697	959.071	30.03	50.2603	14.3752	0.225	284.847	32.1265	22.0274	15.1056	2.8926	6.693	6.3204	0.67	0.21	2.48	1.405	4.144	27.3	2	6.05	3.92	0.52	0.6	154.687	67.8	4.75	38.8	7.76	0.138128	4.13	3.48	278.319	4.02728	0.0419628	1.39	5.06	13.4
64.0137	M	pos	1845.76	1365.29	2.23427	872.422	53.5	27.122	14.1969	0.08998	390.474	33.418	5.09047	14.6394	8.6676	4.86965	28.6787	0.24	0.185	4.985	2.345	3.0464	34.2	3.06	5.06	7.4	6.26	2.61	251.423	75.5	5.69	10.2	6.97	0.248132	3.96	3.43	211.135	7.42309	0.0801829	3.69	7.14	77.9
64.1342	F	pos	1623.72	1222.49	2.86747	872.86	67.8835	1.78203	20.2937	0.20905	304.401	44.7925	0.91	1.67516	0.104664	28.0839	8.5654	0.38	0.1235	1.99	1.84	1.30064	44.8	4.47	27.5	0.86	1.47	0.19	195.355	58.6	13.8	15.4	23.5	1.0105	6.4	9.96	190.375	7.75558	0.0840764	0.0499	0.0748	0.789
64.1396	M	pos	1240.12	916.678	5.55944	728.759	55	25.9896	12.9248	0	131.085	15.6009	12.2892	28.6027	2.51288	21.0221	10.4313	0.225	0.235	3.925	2.155	2.772	29	3.8	7.59	1.228	0.678	0.13	122.224	70.3	9.78	10.4	14.5	0.3683	9.92	11	185.323	15.0376	0.176991	3.21	18.8	94.8
64.219	M	pos	1802.96	1252.93	2.40149	809.391	38.7224	32.2446	16.6156	0.20445	337.037	22.361	12.987	16.3914	4.223	5.1824	9.9876	0.15	0.475	4.93	3.42	2.8792	30.1	2.3	10.8	8.99	0.68	0.19	182.124	62.9	11.6	20.5	19.2	1.39008	6.79	9.76	362.786	2.53296	0.0259878	2.33	5.77	67.8
64.3997	M	neg	2026.51	1340.63	4.07558	939.781	13.7052	59.182	16.958	0.20698	230.588	10.2108	15.2222	14.4418	1.99752	22.663	11.2104	0.195	0.176	10.85	1.54	6.4052	46.6	6.51	26.3	11.12	0.4	0.26	238.462	78.4	7.11	4.34	5.97	1.58205	9.64	11.7	431.853	2.48307	0.025463	8.84	5.96	80.6
64.7639	F	pos	2149.61	1345.61	1.89028	811.4	37.7244	33.3298	20.6872	0.03225	429.248	19.3998	12.6295	19.4389	5.26357	9.6526	18.7561	0.855	0.335	3.55	3.29	3.2708	34	2.45	6.57	4.11	6.94	0.14	290.902	52.2	16	13.5	25.5	0.40545	5.76	10.3	440.739	5.80826	0.0616642	12.7	9.43	46.1
64.8131	M	pos	1454.75	1112.42	2.2226	721.963	42.828	27.4628	19.156	1.18455	324.828	17.4522	3.53685	13.9359	6.6744	5.324	48.84	0.0945	0.0985	2.63	3.055	2.6625	26.8	2.64	10.8	6.17	0.58	0.015	174.942	57.8	8.9	42.4	12.2	0.37576	4	5.04	148.788	10.2659	0.114403	3.84	14.5	95.1
64.909	F	neg	1998.75	1370.99	4.5614	1069.37	47.3526	38.142	11.5286	0	234.439	25.974	18.6151	24.9642	2.0385	11.31	2.697	0.975	0.125	2.265	1.705	3.2964	24.8	2.19	3.46	1.59	1.05	1.5	347.636	65.5	16.9	7.39	16.8	0.58632	3.74	4.88	261.2	3.21874	0.0332579	1.62	1.85	1.56
65.5086	F	neg	2480.74	1655.22	1.37234	854.095	43.8561	32.4135	19.423	0	622.363	20.4197	13.5432	37.2092	2.08683	7.6145	7.8657	0.715	0.21	6.015	4.02	4.7241	45.6	4.26	13.5	7.21	0.91	0.69	258.274	64.6	13.5	27.8	15.1	1.17931	4.03	3.43	528.478	5.83312	0.0619444	2.77	4.61	92.1
65.5797	F	pos	2964.07	1816.29	3.97409	1393.09	40.2	37.627	19.0626	0	350.543	26.9068	14.535	13.1555	18.5445	3.34452	14.9272	0.505	0.175	2.59	1.11	2.6741	24.5	2.28	8.19	4.67	2.45	19.6	530.824	68.2	3.88	4.06	4.16	0.081952	3.83	12.3	573.525	4.85163	0.0509901	2.35	4.55	85.8
65.6208	F	pos	1548.36	1142.87	4.5509	868.584	40.6593	32.8512	11.4457	6.82808	190.86	10.355	9.3318	22.5796	7.70529	6.5081	35.6006	0.255	0.58	5.895	1.55	1.984	24.3	4.5	14.5	5.253	0.803	0.072	199.034	70.3	10.1	9.81	10.7	1.06786	6.34	9.13	200.744	7.06485	0.0760192	4.86	4.3	39.1
65.629	F	neg	1604.24	1129.58	7.18966	942.068	57.2	29.6786	10.0582	0.011935	131.031	27.3661	11.6765	24.2597	1.53252	16.8144	5.198	0.38	0.18	2.96	1.825	2.2869	30.8	3.27	8.66	1.59	1.43	0.35	232.202	66.2	10.6	17	17.2	3.9216	6.67	7.45	227.07	5.20446	0.054902	2.83	8.82	73.9
66.4641	M	pos	2242.78	1799.37	0.477636	538.01	30.7284	31.7625	18.4132	1.7343	1126.4	9.4577	3.45708	5.32556	4.00257	4.26591	35.862	0.115	0.525	5.52	2.885	3.6157	35.6	4.16	13.7	39.6	1.91	0.29	320.88	70.2	5.09	17.3	13.6	0.15096	4.9	7.58	108.314	6.62425	0.0709419	6.83	8.53	56.4
66.4805	M	pos	1809.52	1289.39	2.46473	765.898	28.1436	34.808	30.0295	0	310.743	18.715	13.4514	35.0967	14.0377	7.4841	2.1614	0.54	0.145	5.175	4.81	3.016	21.8	2.01	6.49	4.25	0.9	0.14	99.8003	66.7	14.7	10.8	16	0.5632	5.14	7.03	409.4	4.24003	0.0442777	1.91	6.12	80.5
67.3265	F	neg	1729.07	1363.37	1.04225	605.336	31	47.4176	17.055	0	580.796	8.4872	7.48761	22.0791	1.22558	22.4132	18.2005	0.185	0.035	10.7	2.585	4.002	49.1	3.03	9.44	5.7	3.03	0.17	160.601	65.3	12.5	12.9	16.7	0.56112	7.54	6.39	189.801	6.25	0.0666667	4.2	4.1	36.1
67.4497	F	neg	1806.21	1275.74	3.09302	848.365	50.6	29.8494	16.48	0	274.283	26.049	13.4547	25.3901	5.01904	10.2265	7.3305	1.095	0.144	9.905	1.59	2.8773	37.3	2.12	11.5	3.33	6.14	0.41	327.28	83.2	3.37	15.1	4.67	0.367529	8.83	13.4	197.384	3.73281	0.0387755	2.46	6.77	88.4
